# Supplementary material for: Comparative proteomics in captive giant pandas to identify proteins involved in age-related cataract formation
Source: Sci Rep. 2023 Aug 5;13:12722. doi: 10.1038/s41598-023-40003-0 (PMC10404263; doi:10.1038/s41598-023-40003-0)
Supplement: Supplementary file 7 — Supplementary Table S1. [file 41598_2023_40003_MOESM7_ESM.xlsx]

## Sheet: Sheet1
Supplementary Table 1 Complete list of differentially expressed proteins
Accession	Description	Gena Name	P-value	FoldChange	Log2FoldChange	Biological Process	Cell Component	Molecular Function	KEGG Pathways	UNIPROT_URL	Transcription Factor
G1LL53	Complement C3 OS=Ailuropoda melanoleuca OX=9646 GN=C3 PE=4 SV=1	C3	0.000339094	0.793227	-0.334194	GO:0019220,regulation of phosphate metabolic process|GO:0080090,regulation of primary metabolic process|GO:0019222,regulation of metabolic process|GO:0051049,regulation of transport|GO:0048584,positive regulation of response to stimulus|GO:0048583,regulation of response to stimulus|GO:0002437,inflammatory response to antigenic stimulus|GO:0031349,positive regulation of defense response|GO:0002706…	GO:0043230,extracellular organelle|GO:0031982,vesicle|GO:0044421,extracellular region part|GO:0043227,membrane-bounded organelle|GO:0072562,blood microparticle|GO:0031988,membrane-bounded vesicle|GO:0005576,extracellular region|GO:0005615,extracellular space|GO:1903561,extracellular vesicle|GO:0065010,extracellular membrane-bounded organelle|GO:0043226,organelle|GO:0070062,extracellular exosome	GO:0004866,endopeptidase inhibitor activity|GO:0061135,endopeptidase regulator activity|GO:0061134,peptidase regulator activity|GO:0005102,receptor binding|GO:0031714,C5a anaphylatoxin chemotactic receptor binding|GO:0005515,protein binding|GO:0030414,peptidase inhibitor activity|GO:0031715,C5L2 anaphylatoxin chemotactic receptor binding|GO:0001664,G-protein coupled receptor binding|GO:0004857,en…		http://www.uniprot.org/uniprot/G1LL53	FALSE
G1M647	Uncharacterized protein OS=Ailuropoda melanoleuca OX=9646 GN=A2M PE=4 SV=1	A2M	0.000409331	1.77115	0.824687	GO:0080090,regulation of primary metabolic process|GO:0019222,regulation of metabolic process|GO:0048585,negative regulation of response to stimulus|GO:0048584,positive regulation of response to stimulus|GO:0048583,regulation of response to stimulus|GO:0031348,negative regulation of defense response|GO:0031347,regulation of defense response|GO:0044710,single-organism metabolic process|GO:0048863,…	GO:0043230,extracellular organelle|GO:0031982,vesicle|GO:0044421,extracellular region part|GO:0043227,membrane-bounded organelle|GO:0072562,blood microparticle|GO:0031988,membrane-bounded vesicle|GO:0005576,extracellular region|GO:0005615,extracellular space|GO:1903561,extracellular vesicle|GO:0065010,extracellular membrane-bounded organelle|GO:0043226,organelle|GO:0070062,extracellular exosome	GO:0030414,peptidase inhibitor activity|GO:0019958,C-X-C chemokine binding|GO:0048306,calcium-dependent protein binding|GO:0019956,chemokine binding|GO:0019955,cytokine binding|GO:0019899,enzyme binding|GO:0005488,binding|GO:0004857,enzyme inhibitor activity|GO:0098772,molecular function regulator|GO:0019959,interleukin-8 binding|GO:0019838,growth factor binding|GO:0002020,protease binding|GO:004…		http://www.uniprot.org/uniprot/G1M647	FALSE
G1L6A5	Uncharacterized protein (Fragment) OS=Ailuropoda melanoleuca OX=9646 PE=4 SV=1	na	2.93598e-05	0.704158	-0.506029	GO:0006954,inflammatory response|GO:0009892,negative regulation of metabolic process|GO:0080090,regulation of primary metabolic process|GO:0019222,regulation of metabolic process|GO:0031324,negative regulation of cellular metabolic process|GO:0031323,regulation of cellular metabolic process|GO:0065007,biological regulation|GO:0006955,immune response|GO:0043086,negative regulation of catalytic act…	GO:0005576,extracellular region|GO:0005615,extracellular space|GO:0044421,extracellular region part	GO:0004866,endopeptidase inhibitor activity|GO:0061135,endopeptidase regulator activity|GO:0061134,peptidase regulator activity|GO:0030414,peptidase inhibitor activity|GO:0004857,enzyme inhibitor activity|GO:0098772,molecular function regulator|GO:0030234,enzyme regulator activity		http://www.uniprot.org/uniprot/G1L6A5	FALSE
G1L0E7	Transferrin OS=Ailuropoda melanoleuca OX=9646 GN=TF PE=4 SV=1	TF	0.00218743	0.824733	-0.278002	GO:0044238,primary metabolic process|GO:0019220,regulation of phosphate metabolic process|GO:0080090,regulation of primary metabolic process|GO:0019222,regulation of metabolic process|GO:0060249,anatomical structure homeostasis|GO:0048584,positive regulation of response to stimulus|GO:0048583,regulation of response to stimulus|GO:0032147,activation of protein kinase activity|GO:0032844,regulation…	GO:0098590,plasma membrane region|GO:0016020,membrane|GO:0044421,extracellular region part|GO:0055037,recycling endosome|GO:0030139,endocytic vesicle|GO:0043229,intracellular organelle|GO:0071944,cell periphery|GO:0005905,clathrin-coated pit|GO:0043227,membrane-bounded organelle|GO:0043226,organelle|GO:0005737,cytoplasm|GO:0045177,apical part of cell|GO:0070062,extracellular exosome|GO:0016023,cy…	GO:0043168,anion binding|GO:0005488,binding|GO:0019001,guanyl nucleotide binding|GO:0035639,purine ribonucleoside triphosphate binding|GO:0097367,carbohydrate derivative binding|GO:0043167,ion binding|GO:1901363,heterocyclic compound binding|GO:1901265,nucleoside phosphate binding|GO:0000166,nucleotide binding|GO:0036094,small molecule binding|GO:0032561,guanyl ribonucleotide binding|GO:0032553,r…		http://www.uniprot.org/uniprot/G1L0E7	FALSE
G1LHM6	GC, vitamin D binding protein OS=Ailuropoda melanoleuca OX=9646 GN=GC PE=4 SV=1	GC	0.000288376	0.796617	-0.328042	GO:0044238,primary metabolic process|GO:0044710,single-organism metabolic process|GO:0006766,vitamin metabolic process|GO:0042359,vitamin D metabolic process|GO:0051234,establishment of localization|GO:0071704,organic substance metabolic process|GO:0044699,single-organism process|GO:1901360,organic cyclic compound metabolic process|GO:0006810,transport|GO:0006066,alcohol metabolic process|GO:0051…	GO:0043230,extracellular organelle|GO:0031982,vesicle|GO:0044421,extracellular region part|GO:0043227,membrane-bounded organelle|GO:0072562,blood microparticle|GO:0031988,membrane-bounded vesicle|GO:0005576,extracellular region|GO:0005615,extracellular space|GO:1903561,extracellular vesicle|GO:0065010,extracellular membrane-bounded organelle|GO:0043226,organelle|GO:0070062,extracellular exosome	GO:0003779,actin binding|GO:1902271,D3 vitamins binding|GO:0051183,vitamin transporter activity|GO:0043178,alcohol binding|GO:0005215,transporter activity|GO:0008092,cytoskeletal protein binding|GO:0008289,lipid binding|GO:0019842,vitamin binding|GO:0036094,small molecule binding|GO:0005496,steroid binding|GO:0005488,binding|GO:0005515,protein binding|GO:0005499,vitamin D binding|GO:1902118,calci…		http://www.uniprot.org/uniprot/G1LHM6	FALSE
G1LCL2	Xanthine dehydrogenase OS=Ailuropoda melanoleuca OX=9646 GN=XDH PE=4 SV=1	XDH	2.70103e-08	0.766314	-0.383992	GO:0019220,regulation of phosphate metabolic process|GO:0080090,regulation of primary metabolic process|GO:0019222,regulation of metabolic process|GO:0007595,lactation|GO:0048585,negative regulation of response to stimulus|GO:0048584,positive regulation of response to stimulus|GO:0048583,regulation of response to stimulus|GO:0050680,negative regulation of epithelial cell proliferation|GO:0072359,…	GO:0005737,cytoplasm|GO:0005783,endoplasmic reticulum|GO:0044421,extracellular region part|GO:0005615,extracellular space|GO:0044464,cell part|GO:0044444,cytoplasmic part|GO:0005623,cell|GO:0005622,intracellular|GO:0044424,intracellular part|GO:0043229,intracellular organelle|GO:0016529,sarcoplasmic reticulum|GO:0012505,endomembrane system|GO:0016528,sarcoplasm|GO:0005576,extracellular region|GO:…	GO:0008762,UDP-N-acetylmuramate dehydrogenase activity|GO:0005488,binding|GO:0004855,xanthine oxidase activity|GO:0004854,xanthine dehydrogenase activity|GO:0043167,ion binding|GO:1901363,heterocyclic compound binding|GO:1901265,nucleoside phosphate binding|GO:0016491,oxidoreductase activity|GO:0043168,anion binding|GO:0043169,cation binding|GO:0050660,flavin adenine dinucleotide binding|GO:00435…		http://www.uniprot.org/uniprot/G1LCL2	FALSE
D2HC77	Apolipoprotein A-I OS=Ailuropoda melanoleuca OX=9646 GN=APOA1 PE=2 SV=1	APOA1	2.78652e-06	0.811354	-0.301596	GO:0051046,regulation of secretion|GO:0051048,negative regulation of secretion|GO:0051049,regulation of transport|GO:0016043,cellular component organization|GO:0002701,negative regulation of production of molecular mediator of immune response|GO:0002700,regulation of production of molecular mediator of immune response|GO:0051716,cellular response to stimulus|GO:0051496,positive regulation of stre…	GO:0034358,plasma lipoprotein particle|GO:0030139,endocytic vesicle|GO:0043229,intracellular organelle|GO:1990777,lipoprotein particle|GO:0005622,intracellular|GO:0043227,membrane-bounded organelle|GO:0043226,organelle|GO:0005737,cytoplasm|GO:0070062,extracellular exosome|GO:0016023,cytoplasmic, membrane-bounded vesicle|GO:0031410,cytoplasmic vesicle|GO:0072562,blood microparticle|GO:0031988,memb…	GO:0017127,cholesterol transporter activity|GO:0070325,lipoprotein particle receptor binding|GO:0044877,macromolecular complex binding|GO:0008047,enzyme activator activity|GO:0098772,molecular function regulator|GO:0060228,phosphatidylcholine-sterol O-acyltransferase activator activity|GO:0034191,apolipoprotein A-I receptor binding|GO:0034190,apolipoprotein receptor binding|GO:0043168,anion bindi…	aml04977,Vitamin digestion and absorption|aml03320,PPAR signaling pathway|aml04975,Fat digestion and absorption|aml05143,African trypanosomiasis	http://www.uniprot.org/uniprot/D2HC77	FALSE
G1MAY6	Uncharacterized protein OS=Ailuropoda melanoleuca OX=9646 GN=SERPINC1 PE=3 SV=1	SERPINC1	9.51428e-05	0.77434	-0.36896	GO:0009892,negative regulation of metabolic process|GO:0080090,regulation of primary metabolic process|GO:0019222,regulation of metabolic process|GO:0032101,regulation of response to external stimulus|GO:2000266,regulation of blood coagulation, intrinsic pathway|GO:0031324,negative regulation of cellular metabolic process|GO:0031323,regulation of cellular metabolic process|GO:0008152,metabolic pr…	GO:0043230,extracellular organelle|GO:0031982,vesicle|GO:0044421,extracellular region part|GO:0043227,membrane-bounded organelle|GO:0072562,blood microparticle|GO:0031988,membrane-bounded vesicle|GO:0005576,extracellular region|GO:0005615,extracellular space|GO:1903561,extracellular vesicle|GO:0065010,extracellular membrane-bounded organelle|GO:0043226,organelle|GO:0070062,extracellular exosome	GO:1901681,sulfur compound binding|GO:0043168,anion binding|GO:0004866,endopeptidase inhibitor activity|GO:0097367,carbohydrate derivative binding|GO:0061135,endopeptidase regulator activity|GO:0061134,peptidase regulator activity|GO:0019899,enzyme binding|GO:0008201,heparin binding|GO:0005539,glycosaminoglycan binding|GO:0043167,ion binding|GO:0002020,protease binding|GO:0005515,protein binding|…	aml04610,Complement and coagulation cascades	http://www.uniprot.org/uniprot/G1MAY6	FALSE
G1LID2	Uncharacterized protein OS=Ailuropoda melanoleuca OX=9646 PE=3 SV=1	na	1.5334e-05	0.702967	-0.508472	GO:0009892,negative regulation of metabolic process|GO:0080090,regulation of primary metabolic process|GO:0019222,regulation of metabolic process|GO:0031324,negative regulation of cellular metabolic process|GO:0031323,regulation of cellular metabolic process|GO:0006807,nitrogen compound metabolic process|GO:0050789,regulation of biological process|GO:0044267,cellular protein metabolic process|GO:…	GO:0005783,endoplasmic reticulum|GO:0043229,intracellular organelle|GO:0043227,membrane-bounded organelle|GO:0043226,organelle|GO:0005737,cytoplasm|GO:0031982,vesicle|GO:0031988,membrane-bounded vesicle|GO:0005794,Golgi apparatus|GO:0012505,endomembrane system|GO:1903561,extracellular vesicle|GO:0005615,extracellular space|GO:0043230,extracellular organelle|GO:0043231,intracellular membrane-bound…	GO:0001948,glycoprotein binding|GO:0005515,protein binding|GO:0097367,carbohydrate derivative binding|GO:0019899,enzyme binding|GO:0005488,binding|GO:0002020,protease binding|GO:0042802,identical protein binding|GO:0004866,endopeptidase inhibitor activity|GO:0061135,endopeptidase regulator activity|GO:0061134,peptidase regulator activity|GO:0030414,peptidase inhibitor activity|GO:0004867,serine-t…		http://www.uniprot.org/uniprot/G1LID2	FALSE
G1LNL2	Uncharacterized protein (Fragment) OS=Ailuropoda melanoleuca OX=9646 PE=4 SV=1	na	5.54577e-10	3.16221	1.66093		GO:0044425,membrane part|GO:0016021,integral component of membrane|GO:0016020,membrane|GO:0031224,intrinsic component of membrane			http://www.uniprot.org/uniprot/G1LNL2	FALSE
G1LTY2	Uncharacterized protein OS=Ailuropoda melanoleuca OX=9646 GN=ITIH2 PE=4 SV=1	ITIH2	0.0189911	0.738362	-0.4376	GO:0009892,negative regulation of metabolic process|GO:0080090,regulation of primary metabolic process|GO:0019222,regulation of metabolic process|GO:0031324,negative regulation of cellular metabolic process|GO:0031323,regulation of cellular metabolic process|GO:1903510,mucopolysaccharide metabolic process|GO:0006807,nitrogen compound metabolic process|GO:0030203,glycosaminoglycan metabolic proces…	GO:0043230,extracellular organelle|GO:0031982,vesicle|GO:0044421,extracellular region part|GO:0043227,membrane-bounded organelle|GO:0072562,blood microparticle|GO:0031988,membrane-bounded vesicle|GO:0005576,extracellular region|GO:0005615,extracellular space|GO:1903561,extracellular vesicle|GO:0065010,extracellular membrane-bounded organelle|GO:0043226,organelle|GO:0070062,extracellular exosome	GO:0004866,endopeptidase inhibitor activity|GO:0061135,endopeptidase regulator activity|GO:0061134,peptidase regulator activity|GO:0030414,peptidase inhibitor activity|GO:0004867,serine-type endopeptidase inhibitor activity|GO:0004857,enzyme inhibitor activity|GO:0098772,molecular function regulator|GO:0030234,enzyme regulator activity		http://www.uniprot.org/uniprot/G1LTY2	FALSE
G1LP37	Inter-alpha-trypsin inhibitor heavy chain 1 OS=Ailuropoda melanoleuca OX=9646 GN=ITIH1 PE=4 SV=1	ITIH1	0.00274639	0.742152	-0.430212	GO:0009892,negative regulation of metabolic process|GO:0080090,regulation of primary metabolic process|GO:0019222,regulation of metabolic process|GO:0031324,negative regulation of cellular metabolic process|GO:0031323,regulation of cellular metabolic process|GO:1903510,mucopolysaccharide metabolic process|GO:0006807,nitrogen compound metabolic process|GO:0030203,glycosaminoglycan metabolic proces…	GO:0043230,extracellular organelle|GO:0031982,vesicle|GO:0044421,extracellular region part|GO:0043227,membrane-bounded organelle|GO:0072562,blood microparticle|GO:0031988,membrane-bounded vesicle|GO:0005576,extracellular region|GO:0005615,extracellular space|GO:1903561,extracellular vesicle|GO:0065010,extracellular membrane-bounded organelle|GO:0043226,organelle|GO:0070062,extracellular exosome	GO:0004866,endopeptidase inhibitor activity|GO:0061135,endopeptidase regulator activity|GO:0061134,peptidase regulator activity|GO:0030414,peptidase inhibitor activity|GO:0004867,serine-type endopeptidase inhibitor activity|GO:0004857,enzyme inhibitor activity|GO:0098772,molecular function regulator|GO:0030234,enzyme regulator activity		http://www.uniprot.org/uniprot/G1LP37	FALSE
G1LL39	Guanine deaminase OS=Ailuropoda melanoleuca OX=9646 GN=GDA PE=4 SV=1	GDA	1.32755e-05	0.796739	-0.327822	GO:0044248,cellular catabolic process|GO:0034641,cellular nitrogen compound metabolic process|GO:0006807,nitrogen compound metabolic process|GO:0044281,small molecule metabolic process|GO:0046113,nucleobase catabolic process|GO:0072521,purine-containing compound metabolic process|GO:0072523,purine-containing compound catabolic process|GO:0044699,single-organism process|GO:1901361,organic cyclic c…	GO:0043230,extracellular organelle|GO:0031982,vesicle|GO:0044421,extracellular region part|GO:0043227,membrane-bounded organelle|GO:0031988,membrane-bounded vesicle|GO:0005576,extracellular region|GO:1903561,extracellular vesicle|GO:0065010,extracellular membrane-bounded organelle|GO:0043226,organelle|GO:0070062,extracellular exosome	GO:0016787,hydrolase activity|GO:0046914,transition metal ion binding|GO:0043169,cation binding|GO:0016810,hydrolase activity, acting on carbon-nitrogen (but not peptide) bonds|GO:0043167,ion binding|GO:0016814,hydrolase activity, acting on carbon-nitrogen (but not peptide) bonds, in cyclic amidines|GO:0008892,guanine deaminase activity|GO:0003824,catalytic activity|GO:0019239,deaminase activity|…		http://www.uniprot.org/uniprot/G1LL39	FALSE
D2HEM9	Serpin family A member 3 (Fragment) OS=Ailuropoda melanoleuca OX=9646 GN=SERPINA3 PE=3 SV=1	SERPINA3	6.25512e-10	1.93294	0.950794		GO:0005576,extracellular region|GO:0005615,extracellular space|GO:0044421,extracellular region part|GO:0043230,extracellular organelle|GO:0070062,extracellular exosome|GO:0072562,blood microparticle|GO:1903561,extracellular vesicle|GO:0043227,membrane-bounded organelle|GO:0043226,organelle|GO:0031982,vesicle			http://www.uniprot.org/uniprot/D2HEM9	FALSE
G1L2K2	Alpha 2-HS glycoprotein OS=Ailuropoda melanoleuca OX=9646 GN=AHSG PE=4 SV=1	AHSG	8.7579e-05	0.691381	-0.532448	GO:0006909,phagocytosis|GO:0080090,regulation of primary metabolic process|GO:0019222,regulation of metabolic process|GO:0051049,regulation of transport|GO:0048583,regulation of response to stimulus|GO:0001503,ossification|GO:0030500,regulation of bone mineralization|GO:0030502,negative regulation of bone mineralization|GO:0031347,regulation of defense response|GO:0010605,negative regulation of m…	GO:0043230,extracellular organelle|GO:0031982,vesicle|GO:0044421,extracellular region part|GO:0043227,membrane-bounded organelle|GO:0072562,blood microparticle|GO:0031988,membrane-bounded vesicle|GO:0005576,extracellular region|GO:0005615,extracellular space|GO:1903561,extracellular vesicle|GO:0065010,extracellular membrane-bounded organelle|GO:0043226,organelle|GO:0070062,extracellular exosome|G…	GO:0004866,endopeptidase inhibitor activity|GO:0061135,endopeptidase regulator activity|GO:0061134,peptidase regulator activity|GO:0030414,peptidase inhibitor activity|GO:0004869,cysteine-type endopeptidase inhibitor activity|GO:0004857,enzyme inhibitor activity|GO:0098772,molecular function regulator|GO:0030234,enzyme regulator activity		http://www.uniprot.org/uniprot/G1L2K2	FALSE
G1L2H0	Uncharacterized protein OS=Ailuropoda melanoleuca OX=9646 GN=FETUB PE=4 SV=1	FETUB	4.52028e-10	0.707077	-0.500061	GO:0009892,negative regulation of metabolic process|GO:0080090,regulation of primary metabolic process|GO:0019222,regulation of metabolic process|GO:0009566,fertilization|GO:0031324,negative regulation of cellular metabolic process|GO:0031323,regulation of cellular metabolic process|GO:0019953,sexual reproduction|GO:0043086,negative regulation of catalytic activity|GO:0044699,single-organism proc…	GO:0043230,extracellular organelle|GO:0031982,vesicle|GO:0044421,extracellular region part|GO:0043227,membrane-bounded organelle|GO:0031988,membrane-bounded vesicle|GO:0005576,extracellular region|GO:0005615,extracellular space|GO:1903561,extracellular vesicle|GO:0065010,extracellular membrane-bounded organelle|GO:0043226,organelle|GO:0070062,extracellular exosome	GO:0004866,endopeptidase inhibitor activity|GO:0048551,metalloenzyme inhibitor activity|GO:0010576,metalloenzyme regulator activity|GO:0061135,endopeptidase regulator activity|GO:0061134,peptidase regulator activity|GO:0030414,peptidase inhibitor activity|GO:0004869,cysteine-type endopeptidase inhibitor activity|GO:0008191,metalloendopeptidase inhibitor activity|GO:0004857,enzyme inhibitor activi…		http://www.uniprot.org/uniprot/G1L2H0	FALSE
G1M247	Uncharacterized protein OS=Ailuropoda melanoleuca OX=9646 GN=APOE PE=3 SV=1	APOE	0.0126171	1.43513	0.521179	GO:0051043,regulation of membrane protein ectodomain proteolysis|GO:0051044,positive regulation of membrane protein ectodomain proteolysis|GO:0051049,regulation of transport|GO:0007596,blood coagulation|GO:0016358,dendrite development|GO:0009165,nucleotide biosynthetic process|GO:0044281,small molecule metabolic process|GO:0044282,small molecule catabolic process|GO:0044283,small molecule biosynt…	GO:0034358,plasma lipoprotein particle|GO:0034361,very-low-density lipoprotein particle|GO:0031012,extracellular matrix|GO:0043229,intracellular organelle|GO:1990777,lipoprotein particle|GO:0005622,intracellular|GO:0043227,membrane-bounded organelle|GO:0043226,organelle|GO:0005783,endoplasmic reticulum|GO:0005737,cytoplasm|GO:0042627,chylomicron|GO:0070062,extracellular exosome|GO:0005615,extrace…	GO:0017127,cholesterol transporter activity|GO:0070325,lipoprotein particle receptor binding|GO:0044877,macromolecular complex binding|GO:0008047,enzyme activator activity|GO:0098772,molecular function regulator|GO:0060228,phosphatidylcholine-sterol O-acyltransferase activator activity|GO:1901681,sulfur compound binding|GO:0043169,cation binding|GO:0046911,metal chelating activity|GO:0001540,amyl…		http://www.uniprot.org/uniprot/G1M247	FALSE
G1LPA5	Uncharacterized protein OS=Ailuropoda melanoleuca OX=9646 PE=4 SV=1	na	4.66591e-08	2.74851	1.45865					http://www.uniprot.org/uniprot/G1LPA5	FALSE
G1L2E0	Uncharacterized protein OS=Ailuropoda melanoleuca OX=9646 GN=KNG1 PE=4 SV=1	KNG1	0.0311559	0.73736	-0.439559	GO:0007599,hemostasis|GO:0080090,regulation of primary metabolic process|GO:0019222,regulation of metabolic process|GO:0048585,negative regulation of response to stimulus|GO:0007596,blood coagulation|GO:0048583,regulation of response to stimulus|GO:0007162,negative regulation of cell adhesion|GO:0055074,calcium ion homeostasis|GO:0098771,inorganic ion homeostasis|GO:0010605,negative regulation of…	GO:0005737,cytoplasm|GO:0005622,intracellular|GO:0043230,extracellular organelle|GO:0031982,vesicle|GO:0044421,extracellular region part|GO:0043227,membrane-bounded organelle|GO:0005829,cytosol|GO:0044464,cell part|GO:0005623,cell|GO:0031988,membrane-bounded vesicle|GO:0044444,cytoplasmic part|GO:0005576,extracellular region|GO:0005615,extracellular space|GO:0072562,blood microparticle|GO:0044424…	GO:0004866,endopeptidase inhibitor activity|GO:0061135,endopeptidase regulator activity|GO:0061134,peptidase regulator activity|GO:0005102,receptor binding|GO:0005515,protein binding|GO:0030414,peptidase inhibitor activity|GO:0004869,cysteine-type endopeptidase inhibitor activity|GO:0004857,enzyme inhibitor activity|GO:0098772,molecular function regulator|GO:0030234,enzyme regulator activity|GO:0…		http://www.uniprot.org/uniprot/G1L2E0	FALSE
G1L294	Gelsolin OS=Ailuropoda melanoleuca OX=9646 GN=GSN PE=4 SV=1	GSN	0.0250669	0.807462	-0.308535	GO:2001235,positive regulation of apoptotic signaling pathway|GO:0043933,macromolecular complex subunit organization|GO:0006909,phagocytosis|GO:0080090,regulation of primary metabolic process|GO:0019222,regulation of metabolic process|GO:2001233,regulation of apoptotic signaling pathway|GO:0060429,epithelium development|GO:0048584,positive regulation of response to stimulus|GO:0048583,regulation …	GO:0042995,cell projection|GO:0015629,actin cytoskeleton|GO:0043229,intracellular organelle|GO:0043228,non-membrane-bounded organelle|GO:0005924,cell-substrate adherens junction|GO:0005925,focal adhesion|GO:0043227,membrane-bounded organelle|GO:0043226,organelle|GO:0030054,cell junction|GO:0030055,cell-substrate junction|GO:0005856,cytoskeleton|GO:0002102,podosome|GO:0031982,vesicle|GO:0005615,ex…	GO:0005488,binding|GO:0043169,cation binding|GO:0005515,protein binding|GO:0008092,cytoskeletal protein binding|GO:0017022,myosin binding|GO:0043167,ion binding|GO:0003779,actin binding|GO:0005509,calcium ion binding|GO:0045159,myosin II binding|GO:0046872,metal ion binding|GO:0019904,protein domain specific binding|GO:0051015,actin filament binding|GO:0044877,macromolecular complex binding|GO:00…		http://www.uniprot.org/uniprot/G1L294	FALSE
G1M1M0	Alpha-1-acid glycoprotein OS=Ailuropoda melanoleuca OX=9646 PE=3 SV=1	na	7.19512e-05	1.7694	0.823259	GO:0006810,transport|GO:0051179,localization|GO:0002376,immune system process|GO:0065007,biological regulation|GO:0002682,regulation of immune system process|GO:0051234,establishment of localization|GO:0050789,regulation of biological process	GO:0005576,extracellular region|GO:0005615,extracellular space|GO:0044421,extracellular region part			http://www.uniprot.org/uniprot/G1M1M0	FALSE
G1LFJ8	Purine nucleoside phosphorylase OS=Ailuropoda melanoleuca OX=9646 GN=PNP PE=3 SV=1	PNP	0.000259003	0.730483	-0.453077	GO:0032623,interleukin-2 production|GO:0008104,protein localization|GO:0034112,positive regulation of homotypic cell-cell adhesion|GO:0051234,establishment of localization|GO:0046638,positive regulation of alpha-beta T cell differentiation|GO:0046637,regulation of alpha-beta T cell differentiation|GO:0046635,positive regulation of alpha-beta T cell activation|GO:0046634,regulation of alpha-beta T…	GO:0005737,cytoplasm|GO:0005622,intracellular|GO:0043230,extracellular organelle|GO:0031982,vesicle|GO:0044421,extracellular region part|GO:0043227,membrane-bounded organelle|GO:0044464,cell part|GO:0005623,cell|GO:0031988,membrane-bounded vesicle|GO:0005576,extracellular region|GO:0044424,intracellular part|GO:1903561,extracellular vesicle|GO:0065010,extracellular membrane-bounded organelle|GO:0…	GO:0043168,anion binding|GO:0097367,carbohydrate derivative binding|GO:0004731,purine-nucleoside phosphorylase activity|GO:0002054,nucleobase binding|GO:0097159,organic cyclic compound binding|GO:0008144,drug binding|GO:0036094,small molecule binding|GO:0003824,catalytic activity|GO:0016740,transferase activity|GO:0005488,binding|GO:0016757,transferase activity, transferring glycosyl groups|GO:00…		http://www.uniprot.org/uniprot/G1LFJ8	FALSE
G1LET2	Kallikrein B1 OS=Ailuropoda melanoleuca OX=9646 GN=KLKB1 PE=3 SV=1	KLKB1	2.82591e-05	0.659922	-0.599632	GO:0032102,negative regulation of response to external stimulus|GO:0008152,metabolic process|GO:0032101,regulation of response to external stimulus|GO:0048585,negative regulation of response to stimulus|GO:0007596,blood coagulation|GO:0048583,regulation of response to stimulus|GO:0009611,response to wounding|GO:0061041,regulation of wound healing|GO:0061045,negative regulation of wound healing|GO…	GO:0043230,extracellular organelle|GO:0031982,vesicle|GO:0044421,extracellular region part|GO:0043227,membrane-bounded organelle|GO:0031988,membrane-bounded vesicle|GO:0005576,extracellular region|GO:0005615,extracellular space|GO:1903561,extracellular vesicle|GO:0065010,extracellular membrane-bounded organelle|GO:0043226,organelle|GO:0070062,extracellular exosome	GO:0004252,serine-type endopeptidase activity|GO:0004175,endopeptidase activity|GO:0017171,serine hydrolase activity|GO:0016787,hydrolase activity|GO:0003824,catalytic activity|GO:0070011,peptidase activity, acting on L-amino acid peptides|GO:0008233,peptidase activity|GO:0008236,serine-type peptidase activity		http://www.uniprot.org/uniprot/G1LET2	FALSE
G1M7J1	Uncharacterized protein OS=Ailuropoda melanoleuca OX=9646 GN=SERPING1 PE=3 SV=1	SERPING1	1.84933e-07	0.752929	-0.409415	GO:0007599,hemostasis|GO:0080090,regulation of primary metabolic process|GO:0019222,regulation of metabolic process|GO:0048585,negative regulation of response to stimulus|GO:0007596,blood coagulation|GO:0048583,regulation of response to stimulus|GO:0031348,negative regulation of defense response|GO:0031347,regulation of defense response|GO:0044710,single-organism metabolic process|GO:0010605,nega…	GO:0043230,extracellular organelle|GO:0031982,vesicle|GO:0044421,extracellular region part|GO:0043227,membrane-bounded organelle|GO:0072562,blood microparticle|GO:0031988,membrane-bounded vesicle|GO:0005576,extracellular region|GO:0005615,extracellular space|GO:1903561,extracellular vesicle|GO:0065010,extracellular membrane-bounded organelle|GO:0043226,organelle|GO:0070062,extracellular exosome	GO:0004866,endopeptidase inhibitor activity|GO:0061135,endopeptidase regulator activity|GO:0061134,peptidase regulator activity|GO:0030414,peptidase inhibitor activity|GO:0004867,serine-type endopeptidase inhibitor activity|GO:0004857,enzyme inhibitor activity|GO:0098772,molecular function regulator|GO:0030234,enzyme regulator activity	aml05133,Pertussis|aml04610,Complement and coagulation cascades	http://www.uniprot.org/uniprot/G1M7J1	FALSE
G1LNS5	Inter-alpha-trypsin inhibitor heavy chain 3 OS=Ailuropoda melanoleuca OX=9646 GN=ITIH3 PE=4 SV=1	ITIH3	0.000698	1.30689	0.386134	GO:0009892,negative regulation of metabolic process|GO:0080090,regulation of primary metabolic process|GO:0019222,regulation of metabolic process|GO:0031324,negative regulation of cellular metabolic process|GO:0031323,regulation of cellular metabolic process|GO:1903510,mucopolysaccharide metabolic process|GO:0006807,nitrogen compound metabolic process|GO:0030203,glycosaminoglycan metabolic proces…	GO:0043230,extracellular organelle|GO:0031982,vesicle|GO:0044421,extracellular region part|GO:0043227,membrane-bounded organelle|GO:0031988,membrane-bounded vesicle|GO:0005576,extracellular region|GO:1903561,extracellular vesicle|GO:0065010,extracellular membrane-bounded organelle|GO:0043226,organelle|GO:0070062,extracellular exosome	GO:0004866,endopeptidase inhibitor activity|GO:0061135,endopeptidase regulator activity|GO:0061134,peptidase regulator activity|GO:0030414,peptidase inhibitor activity|GO:0004867,serine-type endopeptidase inhibitor activity|GO:0004857,enzyme inhibitor activity|GO:0098772,molecular function regulator|GO:0030234,enzyme regulator activity		http://www.uniprot.org/uniprot/G1LNS5	FALSE
G1LEL6	Uncharacterized protein OS=Ailuropoda melanoleuca OX=9646 GN=VTN PE=4 SV=1	VTN	3.96491e-06	0.652698	-0.615512	GO:0019220,regulation of phosphate metabolic process|GO:0080090,regulation of primary metabolic process|GO:0019222,regulation of metabolic process|GO:0051049,regulation of transport|GO:0007160,cell-matrix adhesion|GO:0048260,positive regulation of receptor-mediated endocytosis|GO:0071840,cellular component organization or biogenesis|GO:0010605,negative regulation of macromolecule metabolic proces…	GO:0043230,extracellular organelle|GO:0070062,extracellular exosome|GO:0044421,extracellular region part|GO:0043227,membrane-bounded organelle|GO:0072562,blood microparticle|GO:0031012,extracellular matrix|GO:0043226,organelle|GO:0005576,extracellular region|GO:0005615,extracellular space|GO:0031988,membrane-bounded vesicle|GO:1903561,extracellular vesicle|GO:0065010,extracellular membrane-bounde…	GO:0005178,integrin binding|GO:0038024,cargo receptor activity|GO:0050840,extracellular matrix binding|GO:0005044,scavenger receptor activity|GO:0030247,polysaccharide binding|GO:0030246,carbohydrate binding|GO:0060089,molecular transducer activity|GO:0044877,macromolecular complex binding|GO:0004872,receptor activity|GO:0005515,protein binding|GO:0032403,protein complex binding|GO:0005102,recept…	aml04510,Focal adhesion|aml04151,PI3K-Akt signaling pathway|aml04512,ECM-receptor interaction|aml04610,Complement and coagulation cascades|aml05205,Proteoglycans in cancer	http://www.uniprot.org/uniprot/G1LEL6	FALSE
D2HUL0	Uncharacterized protein (Fragment) OS=Ailuropoda melanoleuca OX=9646 GN=SERPIND1 PE=3 SV=1	SERPIND1	0.0177945	0.805564	-0.311929		GO:0043230,extracellular organelle|GO:0031982,vesicle|GO:0044421,extracellular region part|GO:0043227,membrane-bounded organelle|GO:0031988,membrane-bounded vesicle|GO:0005576,extracellular region|GO:0005615,extracellular space|GO:1903561,extracellular vesicle|GO:0065010,extracellular membrane-bounded organelle|GO:0043226,organelle|GO:0070062,extracellular exosome		aml04610,Complement and coagulation cascades	http://www.uniprot.org/uniprot/D2HUL0	FALSE
G1LUD1	Uncharacterized protein OS=Ailuropoda melanoleuca OX=9646 PE=4 SV=1	na	2.1299e-09	2.34221	1.22787					http://www.uniprot.org/uniprot/G1LUD1	FALSE
G1M2K1	Uncharacterized protein OS=Ailuropoda melanoleuca OX=9646 GN=AMBP PE=4 SV=1	AMBP	0.00311139	0.798268	-0.325054	GO:0009892,negative regulation of metabolic process|GO:0080090,regulation of primary metabolic process|GO:0019222,regulation of metabolic process|GO:0031324,negative regulation of cellular metabolic process|GO:0031323,regulation of cellular metabolic process|GO:0043086,negative regulation of catalytic activity|GO:0044267,cellular protein metabolic process|GO:0051248,negative regulation of protein…	GO:0043230,extracellular organelle|GO:0031982,vesicle|GO:0044421,extracellular region part|GO:0043227,membrane-bounded organelle|GO:0016020,membrane|GO:0044464,cell part|GO:0005623,cell|GO:0031988,membrane-bounded vesicle|GO:0071944,cell periphery|GO:0005615,extracellular space|GO:0072562,blood microparticle|GO:0005886,plasma membrane|GO:0005576,extracellular region|GO:1903561,extracellular vesic…	GO:0030414,peptidase inhibitor activity|GO:0044877,macromolecular complex binding|GO:0005488,binding|GO:0004857,enzyme inhibitor activity|GO:0098772,molecular function regulator|GO:1901363,heterocyclic compound binding|GO:0032403,protein complex binding|GO:0030234,enzyme regulator activity|GO:0042802,identical protein binding|GO:0042803,protein homodimerization activity|GO:0020037,heme binding|GO…		http://www.uniprot.org/uniprot/G1M2K1	FALSE
D2H496	Uncharacterized protein (Fragment) OS=Ailuropoda melanoleuca OX=9646 GN=ACTB PE=3 SV=1	ACTB	0.00819795	0.598489	-0.740603	GO:0044707,single-multicellular organism process|GO:0016337,single organismal cell-cell adhesion|GO:0060249,anatomical structure homeostasis|GO:0043933,macromolecular complex subunit organization|GO:0050896,response to stimulus|GO:0007596,blood coagulation|GO:0042592,homeostatic process|GO:0060322,head development|GO:0021762,substantia nigra development|GO:0007599,hemostasis|GO:0007275,multicellu…	GO:0031248,protein acetyltransferase complex|GO:0016020,membrane|GO:0035770,ribonucleoprotein granule|GO:0005924,cell-substrate adherens junction|GO:0031974,membrane-enclosed lumen|GO:0005623,cell|GO:0043229,intracellular organelle|GO:0043228,non-membrane-bounded organelle|GO:0000785,chromatin|GO:0035267,NuA4 histone acetyltransferase complex|GO:1902562,H4 histone acetyltransferase complex|GO:000…	GO:0019899,enzyme binding|GO:0019894,kinesin binding|GO:0001012,RNA polymerase II regulatory region DNA binding|GO:0001159,core promoter proximal region DNA binding|GO:0001158,enhancer sequence-specific DNA binding|GO:0031491,nucleosome binding|GO:0031490,chromatin DNA binding|GO:0031492,nucleosomal DNA binding|GO:0044877,macromolecular complex binding|GO:0005488,binding|GO:0003676,nucleic acid b…	aml05100,Bacterial invasion of epithelial cells|aml05414,Dilated cardiomyopathy|aml04921,Oxytocin signaling pathway|aml04919,Thyroid hormone signaling pathway|aml04520,Adherens junction|aml04611,Platelet activation|aml05410,Hypertrophic cardiomyopathy (HCM)|aml05205,Proteoglycans in cancer|aml04210,Apoptosis|aml04510,Focal adhesion|aml04015,Rap1 signaling pathway|aml05164,Influenza A|aml04530,Tig…	http://www.uniprot.org/uniprot/D2H496	FALSE
G1ME38	Vinculin OS=Ailuropoda melanoleuca OX=9646 GN=VCL PE=4 SV=1	VCL	0.00026851	0.796617	-0.328042	GO:0048675,axon extension|GO:0008104,protein localization|GO:0007599,hemostasis|GO:0007409,axonogenesis|GO:0048589,developmental growth|GO:0048588,developmental cell growth|GO:0007596,blood coagulation|GO:0048468,cell development|GO:0007160,cell-matrix adhesion|GO:0071840,cellular component organization or biogenesis|GO:0070727,cellular macromolecule localization|GO:0048869,cellular developmental…	GO:0015629,actin cytoskeleton|GO:0014704,intercalated disc|GO:0043229,intracellular organelle|GO:0043228,non-membrane-bounded organelle|GO:0043227,membrane-bounded organelle|GO:0043226,organelle|GO:0030054,cell junction|GO:0005856,cytoskeleton|GO:0031982,vesicle|GO:0016020,membrane|GO:0031988,membrane-bounded vesicle|GO:0005576,extracellular region|GO:0005737,cytoplasm|GO:0044291,cell-cell contac…	GO:0001948,glycoprotein binding|GO:0008092,cytoskeletal protein binding|GO:0097367,carbohydrate derivative binding|GO:0045294,alpha-catenin binding|GO:0051015,actin filament binding|GO:0005198,structural molecule activity|GO:0003779,actin binding|GO:0044877,macromolecular complex binding|GO:0002162,dystroglycan binding|GO:0005515,protein binding|GO:0032403,protein complex binding|GO:0005488,bindi…		http://www.uniprot.org/uniprot/G1ME38	FALSE
G1LBB8	Uncharacterized protein OS=Ailuropoda melanoleuca OX=9646 GN=TFRC PE=4 SV=1	TFRC	0.000212645	0.73758	-0.439128	GO:0032502,developmental process|GO:0006898,receptor-mediated endocytosis|GO:0030003,cellular cation homeostasis|GO:0060249,anatomical structure homeostasis|GO:0032501,multicellular organismal process|GO:0055065,metal ion homeostasis|GO:0030154,cell differentiation|GO:0046850,regulation of bone remodeling|GO:0032846,positive regulation of homeostatic process|GO:0032844,regulation of homeostatic p…	GO:0009897,external side of plasma membrane|GO:0055037,recycling endosome|GO:0043229,intracellular organelle|GO:0071944,cell periphery|GO:0005905,clathrin-coated pit|GO:0098552,side of membrane|GO:0043227,membrane-bounded organelle|GO:0043226,organelle|GO:0005737,cytoplasm|GO:0070062,extracellular exosome|GO:0016023,cytoplasmic, membrane-bounded vesicle|GO:0031410,cytoplasmic vesicle|GO:0098805,w…	GO:0005488,binding|GO:0038024,cargo receptor activity|GO:0005515,protein binding|GO:0097159,organic cyclic compound binding|GO:0044822,poly(A) RNA binding|GO:0060089,molecular transducer activity|GO:0003725,double-stranded RNA binding|GO:0004998,transferrin receptor activity|GO:0004872,receptor activity|GO:0003676,nucleic acid binding|GO:1901363,heterocyclic compound binding|GO:0042802,identical …	aml04066,HIF-1 signaling pathway|aml04640,Hematopoietic cell lineage|aml04145,Phagosome|aml04144,Endocytosis	http://www.uniprot.org/uniprot/G1LBB8	FALSE
G1M0B5	Uncharacterized protein OS=Ailuropoda melanoleuca OX=9646 GN=CLEC3B PE=4 SV=1	CLEC3B	7.65644e-07	0.728718	-0.456568	GO:0071495,cellular response to endogenous stimulus|GO:0080090,regulation of primary metabolic process|GO:0019222,regulation of metabolic process|GO:0031639,plasminogen activation|GO:0031325,positive regulation of cellular metabolic process|GO:0031323,regulation of cellular metabolic process|GO:0031638,zymogen activation|GO:0001501,skeletal system development|GO:0010628,positive regulation of gen…	GO:0031974,membrane-enclosed lumen|GO:0043229,intracellular organelle|GO:0043228,non-membrane-bounded organelle|GO:0043227,membrane-bounded organelle|GO:0043226,organelle|GO:0005737,cytoplasm|GO:0070062,extracellular exosome|GO:0031981,nuclear lumen|GO:0005730,nucleolus|GO:0005615,extracellular space|GO:0005634,nucleus|GO:0031988,membrane-bounded vesicle|GO:0044452,nucleolar part|GO:0001652,granu…	GO:1901681,sulfur compound binding|GO:0043168,anion binding|GO:0036143,kringle domain binding|GO:0043169,cation binding|GO:0097367,carbohydrate derivative binding|GO:0043167,ion binding|GO:0005539,glycosaminoglycan binding|GO:0005509,calcium ion binding|GO:0005515,protein binding|GO:0005488,binding|GO:0046872,metal ion binding|GO:0008201,heparin binding|GO:0019904,protein domain specific binding		http://www.uniprot.org/uniprot/G1M0B5	FALSE
G1MAD0	Apolipoprotein A2 OS=Ailuropoda melanoleuca OX=9646 GN=APOA2 PE=4 SV=1	APOA2	0.00572972	0.799203	-0.323366	GO:1901566,organonitrogen compound biosynthetic process|GO:0008104,protein localization|GO:0080090,regulation of primary metabolic process|GO:0019222,regulation of metabolic process|GO:0046340,diacylglycerol catabolic process|GO:0051048,negative regulation of secretion|GO:0051049,regulation of transport|GO:0048585,negative regulation of response to stimulus|GO:0048583,regulation of response to st…	GO:0034358,plasma lipoprotein particle|GO:1990777,lipoprotein particle|GO:0043227,membrane-bounded organelle|GO:0043226,organelle|GO:0042627,chylomicron|GO:0031982,vesicle|GO:0072562,blood microparticle|GO:0031988,membrane-bounded vesicle|GO:0034361,very-low-density lipoprotein particle|GO:0034364,high-density lipoprotein particle|GO:0034366,spherical high-density lipoprotein particle|GO:0032991,…	GO:0017127,cholesterol transporter activity|GO:0044877,macromolecular complex binding|GO:0008047,enzyme activator activity|GO:0004857,enzyme inhibitor activity|GO:0098772,molecular function regulator|GO:0060228,phosphatidylcholine-sterol O-acyltransferase activator activity|GO:0034190,apolipoprotein receptor binding|GO:0043168,anion binding|GO:0043169,cation binding|GO:0055102,lipase inhibitor ac…		http://www.uniprot.org/uniprot/G1MAD0	FALSE
G1MB17	Pentaxin OS=Ailuropoda melanoleuca OX=9646 GN=APCS PE=3 SV=1	APCS	1.31358e-05	0.56252	-1.21241	GO:0080090,regulation of primary metabolic process|GO:0019222,regulation of metabolic process|GO:0030224,monocyte differentiation|GO:0052203,modulation of catalytic activity in other organism involved in symbiotic interaction|GO:0051701,interaction with host|GO:0052205,modulation of molecular function in other organism involved in symbiotic interaction|GO:0052204,negative regulation of molecular …	GO:0043231,intracellular membrane-bounded organelle|GO:0005622,intracellular|GO:0043230,extracellular organelle|GO:0070062,extracellular exosome|GO:0044421,extracellular region part|GO:0043227,membrane-bounded organelle|GO:0005634,nucleus|GO:0044464,cell part|GO:0005623,cell|GO:0031988,membrane-bounded vesicle|GO:0031012,extracellular matrix|GO:0043229,intracellular organelle|GO:0005576,extracell…	GO:0005488,binding|GO:0043169,cation binding|GO:0001849,complement component C1q binding|GO:0043167,ion binding|GO:0046790,virion binding|GO:0001848,complement binding|GO:0005509,calcium ion binding|GO:0005515,protein binding|GO:0046872,metal ion binding|GO:0001846,opsonin binding		http://www.uniprot.org/uniprot/G1MB17	FALSE
G1LNH8	Transthyretin OS=Ailuropoda melanoleuca OX=9646 GN=TTR PE=3 SV=1	TTR	0.0477737	0.732916	-0.448279	GO:0044281,small molecule metabolic process|GO:0072337,modified amino acid transport|GO:0042572,retinol metabolic process|GO:0044255,cellular lipid metabolic process|GO:0001523,retinoid metabolic process|GO:0044699,single-organism process|GO:0042445,hormone metabolic process|GO:0044710,single-organism metabolic process|GO:0051179,localization|GO:0071705,nitrogen compound transport|GO:0071704,orga…	GO:0043230,extracellular organelle|GO:0031982,vesicle|GO:0044421,extracellular region part|GO:0043227,membrane-bounded organelle|GO:0031988,membrane-bounded vesicle|GO:0005576,extracellular region|GO:0005615,extracellular space|GO:1903561,extracellular vesicle|GO:0065010,extracellular membrane-bounded organelle|GO:0043226,organelle|GO:0070062,extracellular exosome	GO:0070324,thyroid hormone binding|GO:0005488,binding|GO:0005515,protein binding|GO:0042562,hormone binding|GO:0042802,identical protein binding		http://www.uniprot.org/uniprot/G1LNH8	FALSE
G1LNQ2	Uncharacterized protein OS=Ailuropoda melanoleuca OX=9646 GN=KRT10 PE=3 SV=1	KRT10	5.54442e-07	1.2796	0.355693	GO:0071248,cellular response to metal ion|GO:0030154,cell differentiation|GO:0071241,cellular response to inorganic substance|GO:0070887,cellular response to chemical stimulus|GO:0008544,epidermis development|GO:0007275,multicellular organism development|GO:0044699,single-organism process|GO:0051716,cellular response to stimulus|GO:0048869,cellular developmental process|GO:0048513,animal organ de…	GO:0045095,keratin filament|GO:0043229,intracellular organelle|GO:0043228,non-membrane-bounded organelle|GO:0043227,membrane-bounded organelle|GO:0043226,organelle|GO:0005856,cytoskeleton|GO:0045111,intermediate filament cytoskeleton|GO:0031982,vesicle|GO:0005615,extracellular space|GO:0005634,nucleus|GO:0016020,membrane|GO:0031988,membrane-bounded vesicle|GO:0044430,cytoskeletal part|GO:0005737,…	GO:0005198,structural molecule activity|GO:0030280,structural constituent of epidermis		http://www.uniprot.org/uniprot/G1LNQ2	FALSE
G1M3G8	Carboxypeptidase B2 OS=Ailuropoda melanoleuca OX=9646 GN=CPB2 PE=4 SV=1	CPB2	0.0204606	1.26447	0.33853	GO:0044238,primary metabolic process|GO:0019538,protein metabolic process|GO:0043170,macromolecule metabolic process|GO:0071704,organic substance metabolic process|GO:0008152,metabolic process|GO:0006508,proteolysis|GO:1901564,organonitrogen compound metabolic process|GO:0006807,nitrogen compound metabolic process	GO:0043230,extracellular organelle|GO:0031982,vesicle|GO:0044421,extracellular region part|GO:0043227,membrane-bounded organelle|GO:0031988,membrane-bounded vesicle|GO:0005576,extracellular region|GO:1903561,extracellular vesicle|GO:0065010,extracellular membrane-bounded organelle|GO:0043226,organelle|GO:0070062,extracellular exosome	GO:0016787,hydrolase activity|GO:0046914,transition metal ion binding|GO:0003824,catalytic activity|GO:0004181,metallocarboxypeptidase activity|GO:0004180,carboxypeptidase activity|GO:0043169,cation binding|GO:0043167,ion binding|GO:0008238,exopeptidase activity|GO:0070011,peptidase activity, acting on L-amino acid peptides|GO:0008270,zinc ion binding|GO:0008233,peptidase activity|GO:0046872,meta…		http://www.uniprot.org/uniprot/G1M3G8	FALSE
G1L761	Carbonic anhydrase 2 OS=Ailuropoda melanoleuca OX=9646 GN=CA2 PE=4 SV=1	CA2	0.000803194	0.700059	-0.514452	GO:0090087,regulation of peptide transport|GO:0032849,positive regulation of cellular pH reduction|GO:0038166,angiotensin-activated signaling pathway|GO:0051049,regulation of transport|GO:0032847,regulation of cellular pH reduction|GO:0032846,positive regulation of homeostatic process|GO:0090089,regulation of dipeptide transport|GO:0032844,regulation of homeostatic process|GO:0055080,cation homeo…	GO:0071944,cell periphery|GO:0043227,membrane-bounded organelle|GO:0043226,organelle|GO:0005737,cytoplasm|GO:0045177,apical part of cell|GO:0031982,vesicle|GO:0043209,myelin sheath|GO:0016020,membrane|GO:0031988,membrane-bounded vesicle|GO:0005886,plasma membrane|GO:1903561,extracellular vesicle|GO:0070062,extracellular exosome|GO:0043230,extracellular organelle|GO:0005829,cytosol|GO:0044464,cell…	GO:0005488,binding|GO:0016787,hydrolase activity|GO:0046872,metal ion binding|GO:0046914,transition metal ion binding|GO:0043169,cation binding|GO:0016835,carbon-oxygen lyase activity|GO:0016836,hydro-lyase activity|GO:0052689,carboxylic ester hydrolase activity|GO:0043167,ion binding|GO:0003824,catalytic activity|GO:0016788,hydrolase activity, acting on ester bonds|GO:0004089,carbonate dehydrata…		http://www.uniprot.org/uniprot/G1L761	FALSE
G1M0V1	Uncharacterized protein OS=Ailuropoda melanoleuca OX=9646 PE=4 SV=1	na	0.0452685	0.587183	-0.768117	GO:0000305,response to oxygen radical|GO:0000303,response to superoxide|GO:0000302,response to reactive oxygen species|GO:0006801,superoxide metabolic process|GO:0070887,cellular response to chemical stimulus|GO:0008219,cell death|GO:0010941,regulation of cell death|GO:0042981,regulation of apoptotic process|GO:0050789,regulation of biological process|GO:0044699,single-organism process|GO:0044710…	GO:0043230,extracellular organelle|GO:0031982,vesicle|GO:0044421,extracellular region part|GO:0043227,membrane-bounded organelle|GO:0031988,membrane-bounded vesicle|GO:0005576,extracellular region|GO:1903561,extracellular vesicle|GO:0065010,extracellular membrane-bounded organelle|GO:0043226,organelle|GO:0070062,extracellular exosome|GO:0005623,cell	GO:0016209,antioxidant activity|GO:0051920,peroxiredoxin activity|GO:0003824,catalytic activity|GO:0016684,oxidoreductase activity, acting on peroxide as acceptor|GO:0016491,oxidoreductase activity|GO:0008379,thioredoxin peroxidase activity|GO:0004601,peroxidase activity		http://www.uniprot.org/uniprot/G1M0V1	FALSE
G1MJI0	Fibrinogen alpha chain OS=Ailuropoda melanoleuca OX=9646 GN=FGA PE=4 SV=1	FGA	1.46458e-08	2.64063	1.40088	GO:2001234,negative regulation of apoptotic signaling pathway|GO:0034116,positive regulation of heterotypic cell-cell adhesion|GO:2001236,regulation of extrinsic apoptotic signaling pathway|GO:2001237,negative regulation of extrinsic apoptotic signaling pathway|GO:0019220,regulation of phosphate metabolic process|GO:0080090,regulation of primary metabolic process|GO:0019222,regulation of metaboli…	GO:0009897,external side of plasma membrane|GO:0043229,intracellular organelle|GO:0071944,cell periphery|GO:0098552,side of membrane|GO:0043227,membrane-bounded organelle|GO:0043226,organelle|GO:0005737,cytoplasm|GO:0031091,platelet alpha granule|GO:0070062,extracellular exosome|GO:0016023,cytoplasmic, membrane-bounded vesicle|GO:0031410,cytoplasmic vesicle|GO:0016020,membrane|GO:0044444,cytoplas…	GO:0030674,protein binding, bridging|GO:0005198,structural molecule activity|GO:0005488,binding|GO:0005515,protein binding|GO:0005102,receptor binding|GO:0050839,cell adhesion molecule binding|GO:0060090,binding, bridging		http://www.uniprot.org/uniprot/G1MJI0	FALSE
G1MEI7	Sex hormone binding globulin OS=Ailuropoda melanoleuca OX=9646 GN=SHBG PE=4 SV=1	SHBG	0.00910721	0.673913	-0.569366		GO:0043230,extracellular organelle|GO:0031982,vesicle|GO:0044421,extracellular region part|GO:0043227,membrane-bounded organelle|GO:0031988,membrane-bounded vesicle|GO:0005576,extracellular region|GO:1903561,extracellular vesicle|GO:0065010,extracellular membrane-bounded organelle|GO:0043226,organelle|GO:0070062,extracellular exosome			http://www.uniprot.org/uniprot/G1MEI7	FALSE
G1LCC7	Uncharacterized protein OS=Ailuropoda melanoleuca OX=9646 PE=3 SV=1	na	1.40315e-05	0.802856	-0.316787	GO:0044238,primary metabolic process|GO:0019538,protein metabolic process|GO:0043170,macromolecule metabolic process|GO:0071704,organic substance metabolic process|GO:0008152,metabolic process|GO:0006508,proteolysis|GO:1901564,organonitrogen compound metabolic process|GO:0006807,nitrogen compound metabolic process		GO:0004177,aminopeptidase activity|GO:0046914,transition metal ion binding|GO:0016787,hydrolase activity|GO:0043169,cation binding|GO:0008238,exopeptidase activity|GO:0030145,manganese ion binding|GO:0043167,ion binding|GO:0003824,catalytic activity|GO:0070011,peptidase activity, acting on L-amino acid peptides|GO:0005488,binding|GO:0008233,peptidase activity|GO:0046872,metal ion binding		http://www.uniprot.org/uniprot/G1LCC7	FALSE
G1MGP0	Coagulation factor XIII B chain OS=Ailuropoda melanoleuca OX=9646 GN=F13B PE=4 SV=1	F13B	5.65947e-05	0.73026	-0.453517					http://www.uniprot.org/uniprot/G1MGP0	FALSE
G1LWR6	Uncharacterized protein OS=Ailuropoda melanoleuca OX=9646 GN=ATRN PE=4 SV=1	ATRN	0.0200678	0.767806	-0.381187	GO:0048638,regulation of developmental growth|GO:0044707,single-multicellular organism process|GO:0048589,developmental growth|GO:0022037,metencephalon development|GO:0060322,head development|GO:0035264,multicellular organism growth|GO:0007272,ensheathment of neurons|GO:0007275,multicellular organism development|GO:0044699,single-organism process|GO:0007417,central nervous system development|GO:0…	GO:0043230,extracellular organelle|GO:0031982,vesicle|GO:0044421,extracellular region part|GO:0043227,membrane-bounded organelle|GO:0016020,membrane|GO:0031988,membrane-bounded vesicle|GO:0005576,extracellular region|GO:0005615,extracellular space|GO:1903561,extracellular vesicle|GO:0065010,extracellular membrane-bounded organelle|GO:0043226,organelle|GO:0070062,extracellular exosome|GO:0016021,i…	GO:0060089,molecular transducer activity|GO:0004872,receptor activity		http://www.uniprot.org/uniprot/G1LWR6	FALSE
G1LIM3	Glycoprotein Ib platelet subunit alpha OS=Ailuropoda melanoleuca OX=9646 GN=GP1BA PE=4 SV=1	GP1BA	0.000225725	0.695331	-0.524229	GO:0032102,negative regulation of response to external stimulus|GO:0032101,regulation of response to external stimulus|GO:0048585,negative regulation of response to stimulus|GO:0007596,blood coagulation|GO:0048583,regulation of response to stimulus|GO:0061041,regulation of wound healing|GO:0061045,negative regulation of wound healing|GO:0007599,hemostasis|GO:0009653,anatomical structure morphogen…	GO:0009897,external side of plasma membrane|GO:0046658,anchored component of plasma membrane|GO:0071944,cell periphery|GO:0098552,side of membrane|GO:0043227,membrane-bounded organelle|GO:0043226,organelle|GO:0031224,intrinsic component of membrane|GO:0031225,anchored component of membrane|GO:0031982,vesicle|GO:0031226,intrinsic component of plasma membrane|GO:0016020,membrane|GO:0031988,membrane…			http://www.uniprot.org/uniprot/G1LIM3	FALSE
G1LZ32	Keratin 1 OS=Ailuropoda melanoleuca OX=9646 GN=KRT1 PE=3 SV=1	KRT1	0.000112966	1.33393	0.415685	GO:0032102,negative regulation of response to external stimulus|GO:0006954,inflammatory response|GO:0032101,regulation of response to external stimulus|GO:0050896,response to stimulus|GO:0048585,negative regulation of response to stimulus|GO:0048584,positive regulation of response to stimulus|GO:0048583,regulation of response to stimulus|GO:0050891,multicellular organismal water homeostasis|GO:00…	GO:0045095,keratin filament|GO:0031012,extracellular matrix|GO:0043229,intracellular organelle|GO:0043228,non-membrane-bounded organelle|GO:0043227,membrane-bounded organelle|GO:0043226,organelle|GO:0005856,cytoskeleton|GO:0045111,intermediate filament cytoskeleton|GO:0070062,extracellular exosome|GO:0005615,extracellular space|GO:0005634,nucleus|GO:0016020,membrane|GO:0072562,blood microparticle…	GO:0005488,binding|GO:0030246,carbohydrate binding|GO:0005198,structural molecule activity|GO:0030280,structural constituent of epidermis		http://www.uniprot.org/uniprot/G1LZ32	FALSE
G1M174	Uncharacterized protein OS=Ailuropoda melanoleuca OX=9646 GN=MST1 PE=3 SV=1	MST1	0.003592	0.77089	-0.375403	GO:0032502,developmental process|GO:0044238,primary metabolic process|GO:0044703,multi-organism reproductive process|GO:0044702,single organism reproductive process|GO:0044707,single-multicellular organism process|GO:0044706,multi-multicellular organism process|GO:0019538,protein metabolic process|GO:0007565,female pregnancy|GO:0007566,embryo implantation|GO:0043170,macromolecule metabolic proces…	GO:0005737,cytoplasm|GO:0043231,intracellular membrane-bounded organelle|GO:0005773,vacuole|GO:0044464,cell part|GO:0043229,intracellular organelle|GO:0005623,cell|GO:0005622,intracellular|GO:0044444,cytoplasmic part|GO:0044424,intracellular part|GO:0043227,membrane-bounded organelle|GO:0043226,organelle	GO:0004252,serine-type endopeptidase activity|GO:0004175,endopeptidase activity|GO:0017171,serine hydrolase activity|GO:0016787,hydrolase activity|GO:0003824,catalytic activity|GO:0070011,peptidase activity, acting on L-amino acid peptides|GO:0008233,peptidase activity|GO:0008236,serine-type peptidase activity		http://www.uniprot.org/uniprot/G1M174	FALSE
G1MA85	Proteoglycan 4 OS=Ailuropoda melanoleuca OX=9646 GN=PRG4 PE=4 SV=1	PRG4	6.42974e-08	1.32994	0.411359	GO:0032502,developmental process|GO:0006898,receptor-mediated endocytosis|GO:0009892,negative regulation of metabolic process|GO:0080090,regulation of primary metabolic process|GO:0009890,negative regulation of biosynthetic process|GO:0031327,negative regulation of cellular biosynthetic process|GO:0031326,regulation of cellular biosynthetic process|GO:0031324,negative regulation of cellular metab…	GO:0005576,extracellular region|GO:0005615,extracellular space|GO:0044421,extracellular region part	GO:0038024,cargo receptor activity|GO:0005044,scavenger receptor activity|GO:0030247,polysaccharide binding|GO:0030246,carbohydrate binding|GO:0060089,molecular transducer activity|GO:0004872,receptor activity|GO:0001871,pattern binding|GO:0005488,binding		http://www.uniprot.org/uniprot/G1MA85	FALSE
G1LBT0	Golgi membrane protein 1 OS=Ailuropoda melanoleuca OX=9646 GN=GOLM1 PE=4 SV=1	GOLM1	9.11912e-07	0.711842	-0.490371	GO:0006996,organelle organization|GO:0006997,nucleus organization|GO:0044710,single-organism metabolic process|GO:0044238,primary metabolic process|GO:0006629,lipid metabolic process|GO:0019222,regulation of metabolic process|GO:0019216,regulation of lipid metabolic process|GO:0009987,cellular process|GO:0016043,cellular component organization|GO:0071704,organic substance metabolic process|GO:006…	GO:0043229,intracellular organelle|GO:0043227,membrane-bounded organelle|GO:0043226,organelle|GO:0005737,cytoplasm|GO:0031982,vesicle|GO:0031988,membrane-bounded vesicle|GO:0005794,Golgi apparatus|GO:0012505,endomembrane system|GO:1903561,extracellular vesicle|GO:0005615,extracellular space|GO:0043230,extracellular organelle|GO:0043231,intracellular membrane-bounded organelle|GO:0070062,extracell…			http://www.uniprot.org/uniprot/G1LBT0	FALSE
D2H0R6	Coagulation factor XIII A chain (Fragment) OS=Ailuropoda melanoleuca OX=9646 GN=F13A1 PE=4 SV=1	F13A1	2.899e-07	0.768946	-0.379046	GO:0018149,peptide cross-linking|GO:0007599,hemostasis|GO:0007596,blood coagulation|GO:0044699,single-organism process|GO:0044267,cellular protein metabolic process|GO:0044260,cellular macromolecule metabolic process|GO:0009611,response to wounding|GO:0071704,organic substance metabolic process|GO:0065007,biological regulation|GO:0065008,regulation of biological quality|GO:0032501,multicellular o…	GO:0005576,extracellular region|GO:0005615,extracellular space|GO:0072562,blood microparticle|GO:0044421,extracellular region part	GO:0003810,protein-glutamine gamma-glutamyltransferase activity|GO:0003824,catalytic activity|GO:0016740,transferase activity|GO:0016746,transferase activity, transferring acyl groups|GO:0016755,transferase activity, transferring amino-acyl groups		http://www.uniprot.org/uniprot/D2H0R6	FALSE
G1LKP1	Uncharacterized protein (Fragment) OS=Ailuropoda melanoleuca OX=9646 PE=4 SV=1	na	2.45438e-09	2.59877	1.37783					http://www.uniprot.org/uniprot/G1LKP1	FALSE
D2I4A6	Uncharacterized protein (Fragment) OS=Ailuropoda melanoleuca OX=9646 GN=APOM PE=4 SV=1	APOM	0.0396867	0.684479	-0.546922	GO:0034377,plasma lipoprotein particle assembly|GO:0034441,plasma lipoprotein oxidation|GO:0034443,negative regulation of lipoprotein oxidation|GO:0034442,regulation of lipoprotein oxidation|GO:0009892,negative regulation of metabolic process|GO:0034444,regulation of plasma lipoprotein oxidation|GO:0019222,regulation of metabolic process|GO:0006869,lipid transport|GO:0043933,macromolecular comple…	GO:0034358,plasma lipoprotein particle|GO:1990777,lipoprotein particle|GO:0043227,membrane-bounded organelle|GO:0043226,organelle|GO:0031982,vesicle|GO:0031988,membrane-bounded vesicle|GO:0034361,very-low-density lipoprotein particle|GO:0034362,low-density lipoprotein particle|GO:0034364,high-density lipoprotein particle|GO:0034365,discoidal high-density lipoprotein particle|GO:0034366,spherical …	GO:0005319,lipid transporter activity|GO:0043168,anion binding|GO:0022892,substrate-specific transporter activity|GO:0005215,transporter activity|GO:0016209,antioxidant activity|GO:0005543,phospholipid binding|GO:0008289,lipid binding|GO:0043167,ion binding|GO:0005488,binding		http://www.uniprot.org/uniprot/D2I4A6	FALSE
G1M242	Uncharacterized protein OS=Ailuropoda melanoleuca OX=9646 GN=APOC1 PE=4 SV=1	APOC1	0.00226809	1.53398	0.61728	GO:0006633,fatty acid biosynthetic process|GO:0019220,regulation of phosphate metabolic process|GO:0080090,regulation of primary metabolic process|GO:0019222,regulation of metabolic process|GO:0051049,regulation of transport|GO:0006820,anion transport|GO:0044281,small molecule metabolic process|GO:0044282,small molecule catabolic process|GO:0044283,small molecule biosynthetic process|GO:0048261,n…	GO:0034358,plasma lipoprotein particle|GO:0043229,intracellular organelle|GO:1990777,lipoprotein particle|GO:0005622,intracellular|GO:0043227,membrane-bounded organelle|GO:0043226,organelle|GO:0005783,endoplasmic reticulum|GO:0005737,cytoplasm|GO:0031982,vesicle|GO:0005615,extracellular space|GO:0031988,membrane-bounded vesicle|GO:0034361,very-low-density lipoprotein particle|GO:0034364,high-dens…	GO:0043168,anion binding|GO:0055102,lipase inhibitor activity|GO:0043177,organic acid binding|GO:0030234,enzyme regulator activity|GO:0031406,carboxylic acid binding|GO:0008289,lipid binding|GO:0043167,ion binding|GO:0036094,small molecule binding|GO:0004859,phospholipase inhibitor activity|GO:0005488,binding|GO:0005504,fatty acid binding|GO:0004857,enzyme inhibitor activity|GO:0098772,molecular …		http://www.uniprot.org/uniprot/G1M242	FALSE
G1MMG4	Uncharacterized protein (Fragment) OS=Ailuropoda melanoleuca OX=9646 PE=4 SV=1	na	1.35273e-07	2.46092	1.2992					http://www.uniprot.org/uniprot/G1MMG4	FALSE
G1LNP2	Uncharacterized protein OS=Ailuropoda melanoleuca OX=9646 PE=3 SV=1	na
G1M4J5	Uncharacterized protein OS=Ailuropoda melanoleuca OX=9646 PE=4 SV=1	na	5.06013e-06	2.05282	1.03761					http://www.uniprot.org/uniprot/G1M4J5	FALSE
Q7M3C1	Myoglobin (Fragment) OS=Ailuropoda melanoleuca OX=9646 GN=MB PE=1 SV=1	MB	2.79874e-09	2.50107	1.32254	GO:0006810,transport|GO:0015669,gas transport|GO:0044765,single-organism transport|GO:0015671,oxygen transport|GO:1902578,single-organism localization|GO:0051234,establishment of localization|GO:0051179,localization|GO:0044699,single-organism process		GO:0043169,cation binding|GO:0005344,oxygen transporter activity|GO:0022892,substrate-specific transporter activity|GO:0046914,transition metal ion binding|GO:0020037,heme binding|GO:0046906,tetrapyrrole binding|GO:0005215,transporter activity|GO:0043167,ion binding|GO:0019825,oxygen binding|GO:0005488,binding|GO:0097159,organic cyclic compound binding|GO:0005506,iron ion binding|GO:0046872,metal…		http://www.uniprot.org/uniprot/Q7M3C1	FALSE
G1L6C9	Surfactant protein B OS=Ailuropoda melanoleuca OX=9646 GN=SFTPB PE=4 SV=1	SFTPB	0.00979708	0.729489	-0.455042	GO:0044238,primary metabolic process|GO:0044710,single-organism metabolic process|GO:0006629,lipid metabolic process|GO:0071704,organic substance metabolic process|GO:0008152,metabolic process|GO:0044699,single-organism process	GO:0005737,cytoplasm|GO:0044464,cell part|GO:0005623,cell|GO:0005622,intracellular|GO:0044424,intracellular part			http://www.uniprot.org/uniprot/G1L6C9	FALSE
G1MDT0	Neural cell adhesion molecule 1 OS=Ailuropoda melanoleuca OX=9646 GN=NCAM1 PE=4 SV=1	NCAM1	6.9847e-08	0.712273	-0.489497	GO:0051046,regulation of secretion|GO:0051049,regulation of transport|GO:0048584,positive regulation of response to stimulus|GO:0048583,regulation of response to stimulus|GO:0050848,regulation of calcium-mediated signaling|GO:0007165,signal transduction|GO:0007166,cell surface receptor signaling pathway|GO:0071840,cellular component organization or biogenesis|GO:0051716,cellular response to stimu…	GO:0009897,external side of plasma membrane|GO:0030427,site of polarized growth|GO:0030426,growth cone|GO:0030424,axon|GO:0071944,cell periphery|GO:0098552,side of membrane|GO:0030054,cell junction|GO:0016020,membrane|GO:0097458,neuron part|GO:0043005,neuron projection|GO:0043025,neuronal cell body|GO:0009986,cell surface|GO:0044297,cell body|GO:0036477,somatodendritic compartment|GO:0005911,cell…			http://www.uniprot.org/uniprot/G1MDT0	FALSE
G1L4F3	Alpha-amylase OS=Ailuropoda melanoleuca OX=9646 GN=LOC100465041 PE=3 SV=1	LOC100465041	2.25179e-06	1.43917	0.525232	GO:0044238,primary metabolic process|GO:0005975,carbohydrate metabolic process|GO:0008152,metabolic process|GO:0071704,organic substance metabolic process		GO:0016787,hydrolase activity|GO:0043169,cation binding|GO:0016160,amylase activity|GO:0016798,hydrolase activity, acting on glycosyl bonds|GO:0043167,ion binding|GO:0003824,catalytic activity|GO:0004556,alpha-amylase activity|GO:0005488,binding|GO:0004553,hydrolase activity, hydrolyzing O-glycosyl compounds		http://www.uniprot.org/uniprot/G1L4F3	FALSE
G1L7N6	Uncharacterized protein OS=Ailuropoda melanoleuca OX=9646 PE=4 SV=1	na	1.06512e-07	1.42368	0.509629					http://www.uniprot.org/uniprot/G1L7N6	FALSE
D2HJR9	Protein S100 (Fragment) OS=Ailuropoda melanoleuca OX=9646 GN=S100A8 PE=3 SV=1	S100A8	0.00535283	1.64236	0.715773	GO:0090087,regulation of peptide transport|GO:2001235,positive regulation of apoptotic signaling pathway|GO:0051234,establishment of localization|GO:0080090,regulation of primary metabolic process|GO:0019222,regulation of metabolic process|GO:2001233,regulation of apoptotic signaling pathway|GO:0051049,regulation of transport|GO:0048584,positive regulation of response to stimulus|GO:0048583,regul…	GO:0043231,intracellular membrane-bounded organelle|GO:0005622,intracellular|GO:0043230,extracellular organelle|GO:0031982,vesicle|GO:0044421,extracellular region part|GO:0043227,membrane-bounded organelle|GO:0005634,nucleus|GO:0044464,cell part|GO:0005623,cell|GO:0031988,membrane-bounded vesicle|GO:0043229,intracellular organelle|GO:0005576,extracellular region|GO:0005615,extracellular space|GO:…	GO:0050786,RAGE receptor binding|GO:0044877,macromolecular complex binding|GO:0008270,zinc ion binding|GO:0036041,long-chain fatty acid binding|GO:0043168,anion binding|GO:0043169,cation binding|GO:0046914,transition metal ion binding|GO:0043167,ion binding|GO:0005509,calcium ion binding|GO:0005504,fatty acid binding|GO:0046872,metal ion binding|GO:0035662,Toll-like receptor 4 binding|GO:0015631,…		http://www.uniprot.org/uniprot/D2HJR9	FALSE
G1L6D8	Plastin 3 OS=Ailuropoda melanoleuca OX=9646 GN=PLS3 PE=4 SV=1	PLS3	0.00204508	0.819109	-0.287872	GO:0032502,developmental process|GO:0032501,multicellular organismal process|GO:0044707,single-multicellular organism process|GO:0048856,anatomical structure development|GO:0060348,bone development|GO:0044767,single-organism developmental process|GO:0001501,skeletal system development|GO:0048513,animal organ development|GO:0048731,system development|GO:0007275,multicellular organism development|G…	GO:0005737,cytoplasm|GO:0044464,cell part|GO:0005623,cell|GO:0005622,intracellular|GO:0044424,intracellular part|GO:0005829,cytosol|GO:0016020,membrane|GO:0044444,cytoplasmic part|GO:0071944,cell periphery|GO:0005886,plasma membrane	GO:0043169,cation binding|GO:0008092,cytoskeletal protein binding|GO:0043167,ion binding|GO:0003779,actin binding|GO:0005509,calcium ion binding|GO:0005515,protein binding|GO:0046872,metal ion binding|GO:0005488,binding		http://www.uniprot.org/uniprot/G1L6D8	FALSE
G1LS94	Proteasome subunit alpha type OS=Ailuropoda melanoleuca OX=9646 GN=PSMA2 PE=3 SV=1	PSMA2	1.74355e-05	1.28627	0.363195	GO:0044248,cellular catabolic process|GO:0043632,modification-dependent macromolecule catabolic process|GO:0044267,cellular protein metabolic process|GO:1901575,organic substance catabolic process|GO:0044265,cellular macromolecule catabolic process|GO:0044260,cellular macromolecule metabolic process|GO:0009615,response to virus|GO:0071704,organic substance metabolic process|GO:0006508,proteolysis…	GO:0035770,ribonucleoprotein granule|GO:0019773,proteasome core complex, alpha-subunit complex|GO:0043229,intracellular organelle|GO:0043228,non-membrane-bounded organelle|GO:0036464,cytoplasmic ribonucleoprotein granule|GO:0030529,intracellular ribonucleoprotein complex|GO:0043227,membrane-bounded organelle|GO:0043226,organelle|GO:0005737,cytoplasm|GO:0031982,vesicle|GO:0005634,nucleus|GO:003198…	GO:0016787,hydrolase activity|GO:0004175,endopeptidase activity|GO:0004298,threonine-type endopeptidase activity|GO:0003824,catalytic activity|GO:0070003,threonine-type peptidase activity|GO:0070011,peptidase activity, acting on L-amino acid peptides|GO:0008233,peptidase activity	aml03050,Proteasome	http://www.uniprot.org/uniprot/G1LS94	FALSE
G1M4A3	Proteasome endopeptidase complex OS=Ailuropoda melanoleuca OX=9646 GN=PSMA7 PE=3 SV=1	PSMA7	0.0172962	0.817803	-0.290176	GO:0051603,proteolysis involved in cellular protein catabolic process|GO:1901575,organic substance catabolic process|GO:0044265,cellular macromolecule catabolic process|GO:0044260,cellular macromolecule metabolic process|GO:0044267,cellular protein metabolic process|GO:0019538,protein metabolic process|GO:0009056,catabolic process|GO:0009987,cellular process|GO:0044237,cellular metabolic process|…	GO:0043229,intracellular organelle|GO:0000502,proteasome complex|GO:0043227,membrane-bounded organelle|GO:0043226,organelle|GO:0031982,vesicle|GO:0005634,nucleus|GO:0031988,membrane-bounded vesicle|GO:0032991,macromolecular complex|GO:1903561,extracellular vesicle|GO:0005839,proteasome core complex|GO:0043234,protein complex|GO:0043230,extracellular organelle|GO:0043231,intracellular membrane-bou…	GO:0016787,hydrolase activity|GO:0004175,endopeptidase activity|GO:0004298,threonine-type endopeptidase activity|GO:0003824,catalytic activity|GO:0070003,threonine-type peptidase activity|GO:0070011,peptidase activity, acting on L-amino acid peptides|GO:0005488,binding|GO:0005515,protein binding|GO:0008233,peptidase activity|GO:0042802,identical protein binding		http://www.uniprot.org/uniprot/G1M4A3	FALSE
G1LT30	Talin 1 OS=Ailuropoda melanoleuca OX=9646 GN=TLN1 PE=4 SV=1	TLN1	0.00202296	0.641022	-0.641554	GO:0033036,macromolecule localization|GO:0022607,cellular component assembly|GO:0016337,single organismal cell-cell adhesion|GO:0006950,response to stress|GO:0034330,cell junction organization|GO:0030036,actin cytoskeleton organization|GO:0007596,blood coagulation|GO:0007044,cell-substrate junction assembly|GO:0007599,hemostasis|GO:0051651,maintenance of location in cell|GO:0044699,single-organis…	GO:0043229,intracellular organelle|GO:0043228,non-membrane-bounded organelle|GO:0005924,cell-substrate adherens junction|GO:0005925,focal adhesion|GO:0043227,membrane-bounded organelle|GO:0043226,organelle|GO:0030054,cell junction|GO:0030055,cell-substrate junction|GO:0005856,cytoskeleton|GO:0001726,ruffle|GO:0042995,cell projection|GO:0031982,vesicle|GO:0016020,membrane|GO:0031988,membrane-bound…	GO:0005178,integrin binding|GO:0005200,structural constituent of cytoskeleton|GO:0005515,protein binding|GO:0008092,cytoskeletal protein binding|GO:0005158,insulin receptor binding|GO:0051015,actin filament binding|GO:0005198,structural molecule activity|GO:0003779,actin binding|GO:0017166,vinculin binding|GO:0044877,macromolecular complex binding|GO:0019904,protein domain specific binding|GO:003…		http://www.uniprot.org/uniprot/G1LT30	FALSE
D2HRT2	Proteasome subunit beta type (Fragment) OS=Ailuropoda melanoleuca OX=9646 GN=PSMB1 PE=3 SV=1	PSMB1	0.0325571	0.817318	-0.29103	GO:0051603,proteolysis involved in cellular protein catabolic process|GO:1901575,organic substance catabolic process|GO:0044265,cellular macromolecule catabolic process|GO:0044260,cellular macromolecule metabolic process|GO:0044267,cellular protein metabolic process|GO:0019538,protein metabolic process|GO:0009056,catabolic process|GO:0009987,cellular process|GO:0044237,cellular metabolic process|…	GO:0043229,intracellular organelle|GO:0000502,proteasome complex|GO:0043227,membrane-bounded organelle|GO:0043226,organelle|GO:0005737,cytoplasm|GO:0031982,vesicle|GO:0005634,nucleus|GO:0031988,membrane-bounded vesicle|GO:0032991,macromolecular complex|GO:1903561,extracellular vesicle|GO:0005839,proteasome core complex|GO:0043234,protein complex|GO:0043230,extracellular organelle|GO:0043231,intra…	GO:0016787,hydrolase activity|GO:0004175,endopeptidase activity|GO:0004298,threonine-type endopeptidase activity|GO:0003824,catalytic activity|GO:0070003,threonine-type peptidase activity|GO:0070011,peptidase activity, acting on L-amino acid peptides|GO:0008233,peptidase activity	aml03050,Proteasome	http://www.uniprot.org/uniprot/D2HRT2	FALSE
G1L2V8	Uncharacterized protein (Fragment) OS=Ailuropoda melanoleuca OX=9646 PE=4 SV=1	na	1.8424e-05	1.86247	0.897221					http://www.uniprot.org/uniprot/G1L2V8	FALSE
G1KZU2	Periostin OS=Ailuropoda melanoleuca OX=9646 GN=POSTN PE=4 SV=1	POSTN	0.040755	0.472646	-1.08117	GO:0048583,regulation of response to stimulus|GO:0023052,signaling|GO:0007165,signal transduction|GO:0007166,cell surface receptor signaling pathway|GO:0023051,regulation of signaling|GO:0010646,regulation of cell communication|GO:0050789,regulation of biological process|GO:0071840,cellular component organization or biogenesis|GO:0051716,cellular response to stimulus|GO:0007219,Notch signaling pa…	GO:0031012,extracellular matrix|GO:0043229,intracellular organelle|GO:0043227,membrane-bounded organelle|GO:0043226,organelle|GO:0005737,cytoplasm|GO:0031984,organelle subcompartment|GO:0044431,Golgi apparatus part|GO:0005794,Golgi apparatus|GO:0012505,endomembrane system|GO:0043231,intracellular membrane-bounded organelle|GO:0005802,trans-Golgi network|GO:0044464,cell part|GO:0005623,cell|GO:000…	GO:1901681,sulfur compound binding|GO:0043168,anion binding|GO:0097367,carbohydrate derivative binding|GO:0043167,ion binding|GO:0005539,glycosaminoglycan binding|GO:0005488,binding|GO:0008201,heparin binding|GO:0043169,cation binding|GO:0046872,metal ion binding		http://www.uniprot.org/uniprot/G1KZU2	FALSE
D2H7X8	Ferritin (Fragment) OS=Ailuropoda melanoleuca OX=9646 GN=FTL PE=2 SV=1	FTL	7.26608e-08	3.48008	1.79912	GO:0050801,ion homeostasis|GO:0042592,homeostatic process|GO:0055072,iron ion homeostasis|GO:0006826,iron ion transport|GO:0055076,transition metal ion homeostasis|GO:0098771,inorganic ion homeostasis|GO:0044699,single-organism process|GO:0046916,cellular transition metal ion homeostasis|GO:0000041,transition metal ion transport|GO:0065007,biological regulation|GO:0065008,regulation of biological…	GO:0005623,cell	GO:0043169,cation binding|GO:0046914,transition metal ion binding|GO:0043167,ion binding|GO:0008199,ferric iron binding|GO:0005488,binding|GO:0005506,iron ion binding|GO:0046872,metal ion binding	aml04978,Mineral absorption	http://www.uniprot.org/uniprot/D2H7X8	FALSE
D2GXE7	Insulin like growth factor binding protein 2 (Fragment) OS=Ailuropoda melanoleuca OX=9646 GN=IGFBP2 PE=4 SV=1	IGFBP2	6.74833e-08	1.33123	0.412755	GO:0042127,regulation of cell proliferation|GO:0016337,single organismal cell-cell adhesion|GO:0034112,positive regulation of homotypic cell-cell adhesion|GO:0046006,regulation of activated T cell proliferation|GO:0034110,regulation of homotypic cell-cell adhesion|GO:0050865,regulation of cell activation|GO:0050896,response to stimulus|GO:0050867,positive regulation of cell activation|GO:0050863,…	GO:0043230,extracellular organelle|GO:0031982,vesicle|GO:0044421,extracellular region part|GO:0043227,membrane-bounded organelle|GO:0031988,membrane-bounded vesicle|GO:0005576,extracellular region|GO:0005615,extracellular space|GO:1903561,extracellular vesicle|GO:0065010,extracellular membrane-bounded organelle|GO:0043226,organelle|GO:0070062,extracellular exosome	GO:0031994,insulin-like growth factor I binding|GO:0019838,growth factor binding|GO:0005488,binding|GO:0005515,protein binding|GO:0005520,insulin-like growth factor binding		http://www.uniprot.org/uniprot/D2GXE7	FALSE
G1M079	Uncharacterized protein OS=Ailuropoda melanoleuca OX=9646 GN=LBP PE=4 SV=1	LBP	0.00278741	1.47471	0.560434	GO:0009595,detection of biotic stimulus|GO:0044238,primary metabolic process|GO:0009593,detection of chemical stimulus|GO:0080090,regulation of primary metabolic process|GO:0019222,regulation of metabolic process|GO:0048584,positive regulation of response to stimulus|GO:0048583,regulation of response to stimulus|GO:0007610,behavior|GO:0031349,positive regulation of defense response|GO:0050920,reg…	GO:0043230,extracellular organelle|GO:0031982,vesicle|GO:0044421,extracellular region part|GO:0043227,membrane-bounded organelle|GO:0009986,cell surface|GO:0044464,cell part|GO:0005623,cell|GO:0031988,membrane-bounded vesicle|GO:0005576,extracellular region|GO:0005615,extracellular space|GO:1903561,extracellular vesicle|GO:0065010,extracellular membrane-bounded organelle|GO:0043226,organelle|GO:0…	GO:0097367,carbohydrate derivative binding|GO:0008289,lipid binding|GO:0070891,lipoteichoic acid binding|GO:0005488,binding|GO:0005515,protein binding|GO:0005102,receptor binding|GO:0001530,lipopolysaccharide binding|GO:0042277,peptide binding|GO:0033218,amide binding|GO:0071723,lipopeptide binding	aml04064,NF-kappa B signaling pathway|aml05132,Salmonella infection|aml05152,Tuberculosis|aml04620,Toll-like receptor signaling pathway	http://www.uniprot.org/uniprot/G1M079	FALSE
G1M2Z3	Uncharacterized protein OS=Ailuropoda melanoleuca OX=9646 GN=LOC100482856 PE=4 SV=1	LOC100482856	4.58052e-05	0.761876	-0.392372	GO:0006909,phagocytosis|GO:0051049,regulation of transport|GO:0048584,positive regulation of response to stimulus|GO:0048583,regulation of response to stimulus|GO:0071840,cellular component organization or biogenesis|GO:0044710,single-organism metabolic process|GO:0043207,response to external biotic stimulus|GO:0009617,response to bacterium|GO:0044419,interspecies interaction between organisms|GO…	GO:0043234,protein complex|GO:0032991,macromolecular complex|GO:0005581,collagen trimer|GO:0005576,extracellular region|GO:0044421,extracellular region part|GO:0005615,extracellular space	GO:0048306,calcium-dependent protein binding|GO:0030246,carbohydrate binding|GO:0005488,binding|GO:0005515,protein binding|GO:0005102,receptor binding		http://www.uniprot.org/uniprot/G1M2Z3	FALSE
G1MKA5	Uncharacterized protein (Fragment) OS=Ailuropoda melanoleuca OX=9646 PE=4 SV=1	na	7.54142e-09	3.17435	1.66646					http://www.uniprot.org/uniprot/G1MKA5	FALSE
G1M216	Proteasome subunit alpha type OS=Ailuropoda melanoleuca OX=9646 GN=PSMA4 PE=3 SV=1	PSMA4	0.000456422	0.70783	-0.498524	GO:0044248,cellular catabolic process|GO:0043632,modification-dependent macromolecule catabolic process|GO:0044267,cellular protein metabolic process|GO:1901575,organic substance catabolic process|GO:0044265,cellular macromolecule catabolic process|GO:0044260,cellular macromolecule metabolic process|GO:0071704,organic substance metabolic process|GO:0006508,proteolysis|GO:0044238,primary metabolic…	GO:0035770,ribonucleoprotein granule|GO:0019773,proteasome core complex, alpha-subunit complex|GO:0043229,intracellular organelle|GO:0043228,non-membrane-bounded organelle|GO:0036464,cytoplasmic ribonucleoprotein granule|GO:0030529,intracellular ribonucleoprotein complex|GO:0043227,membrane-bounded organelle|GO:0043226,organelle|GO:0005737,cytoplasm|GO:0031982,vesicle|GO:0005634,nucleus|GO:001602…	GO:0016787,hydrolase activity|GO:0004175,endopeptidase activity|GO:0004298,threonine-type endopeptidase activity|GO:0003824,catalytic activity|GO:0070003,threonine-type peptidase activity|GO:0070011,peptidase activity, acting on L-amino acid peptides|GO:0008233,peptidase activity		http://www.uniprot.org/uniprot/G1M216	FALSE
G1LCS4	Microfibril associated protein 4 OS=Ailuropoda melanoleuca OX=9646 GN=MFAP4 PE=4 SV=1	MFAP4	0.0163053	0.735803	-0.442609	GO:0022607,cellular component assembly|GO:0071482,cellular response to light stimulus|GO:0051239,regulation of multicellular organismal process|GO:0019222,regulation of metabolic process|GO:0009314,response to radiation|GO:0034644,cellular response to UV|GO:0008152,metabolic process|GO:0009650,UV protection|GO:0009411,response to UV|GO:0009416,response to light stimulus|GO:0032963,collagen metabo…	GO:0043205,fibril|GO:0070062,extracellular exosome|GO:0044421,extracellular region part|GO:0065010,extracellular membrane-bounded organelle|GO:0031988,membrane-bounded vesicle|GO:0031012,extracellular matrix|GO:0043226,organelle|GO:0043230,extracellular organelle|GO:0043227,membrane-bounded organelle|GO:0071953,elastic fiber|GO:0005576,extracellular region|GO:0001527,microfibril|GO:1903561,extrac…			http://www.uniprot.org/uniprot/G1LCS4	FALSE
G1LZ22	Serpin family E member 2 OS=Ailuropoda melanoleuca OX=9646 GN=SERPINE2 PE=3 SV=1	SERPINE2	0.00894779	0.829193	-0.270221	GO:0008589,regulation of smoothened signaling pathway|GO:0044238,primary metabolic process|GO:0007599,hemostasis|GO:0080090,regulation of primary metabolic process|GO:0019222,regulation of metabolic process|GO:0034110,regulation of homotypic cell-cell adhesion|GO:0015672,monovalent inorganic cation transport|GO:0051049,regulation of transport|GO:0048585,negative regulation of response to stimulus…	GO:0019897,extrinsic component of plasma membrane|GO:0009897,external side of plasma membrane|GO:0031012,extracellular matrix|GO:0031594,neuromuscular junction|GO:0043229,intracellular organelle|GO:0071944,cell periphery|GO:0045202,synapse|GO:0098552,side of membrane|GO:0043227,membrane-bounded organelle|GO:0043226,organelle|GO:0019898,extrinsic component of membrane|GO:0031091,platelet alpha gra…	GO:1901681,sulfur compound binding|GO:0043168,anion binding|GO:0004866,endopeptidase inhibitor activity|GO:0097367,carbohydrate derivative binding|GO:0061135,endopeptidase regulator activity|GO:0061134,peptidase regulator activity|GO:0005102,receptor binding|GO:0008201,heparin binding|GO:0005539,glycosaminoglycan binding|GO:0043167,ion binding|GO:0005515,protein binding|GO:0030414,peptidase inhib…		http://www.uniprot.org/uniprot/G1LZ22	FALSE
G1LAD5	alpha-1,2-Mannosidase OS=Ailuropoda melanoleuca OX=9646 GN=MAN1A1 PE=3 SV=1	MAN1A1	5.46929e-06	1.28011	0.356273	GO:0008152,metabolic process	GO:0043229,intracellular organelle|GO:0005622,intracellular|GO:0043227,membrane-bounded organelle|GO:0043226,organelle|GO:0005737,cytoplasm|GO:0031982,vesicle|GO:0016020,membrane|GO:0031988,membrane-bounded vesicle|GO:0044431,Golgi apparatus part|GO:0005794,Golgi apparatus|GO:0005793,endoplasmic reticulum-Golgi intermediate compartment|GO:0098588,bounding membrane of organelle|GO:0012505,endomemb…	GO:0016787,hydrolase activity|GO:0015924,mannosyl-oligosaccharide mannosidase activity|GO:0015923,mannosidase activity|GO:0043169,cation binding|GO:0016798,hydrolase activity, acting on glycosyl bonds|GO:0043167,ion binding|GO:0003824,catalytic activity|GO:0004571,mannosyl-oligosaccharide 1,2-alpha-mannosidase activity|GO:0005509,calcium ion binding|GO:0004553,hydrolase activity, hydrolyzing O-gl…		http://www.uniprot.org/uniprot/G1LAD5	FALSE
G1LQ06	Uncharacterized protein OS=Ailuropoda melanoleuca OX=9646 PE=4 SV=1	na	1.96785e-07	2.02408	1.01727					http://www.uniprot.org/uniprot/G1LQ06	FALSE
G1LN66	Uncharacterized protein (Fragment) OS=Ailuropoda melanoleuca OX=9646 PE=4 SV=1	na	6.24167e-05	1.92891	0.947789					http://www.uniprot.org/uniprot/G1LN66	FALSE
G1LYB2	Keratin 75 OS=Ailuropoda melanoleuca OX=9646 GN=KRT75 PE=3 SV=1	KRT75	0.000299799	1.44378	0.52985	GO:0032502,developmental process|GO:0002376,immune system process|GO:0048856,anatomical structure development|GO:0044707,single-multicellular organism process|GO:0009987,cellular process|GO:0048869,cellular developmental process|GO:0032501,multicellular organismal process|GO:0030154,cell differentiation|GO:0044767,single-organism developmental process|GO:0002244,hematopoietic progenitor cell diff…	GO:0045095,keratin filament|GO:0043229,intracellular organelle|GO:0043228,non-membrane-bounded organelle|GO:0043227,membrane-bounded organelle|GO:0043226,organelle|GO:0005856,cytoskeleton|GO:0045111,intermediate filament cytoskeleton|GO:0031982,vesicle|GO:0031988,membrane-bounded vesicle|GO:0044430,cytoskeletal part|GO:0005882,intermediate filament|GO:0032991,macromolecular complex|GO:1903561,ext…	GO:0005198,structural molecule activity		http://www.uniprot.org/uniprot/G1LYB2	FALSE
G1MIQ3	Serum amyloid A like 1 OS=Ailuropoda melanoleuca OX=9646 GN=SAAL1 PE=4 SV=1	SAAL1	5.68335e-08	10.332	3.36905	GO:0050896,response to stimulus|GO:0006952,defense response|GO:0006953,acute-phase response|GO:0006950,response to stress|GO:0006954,inflammatory response|GO:0002526,acute inflammatory response	GO:0005576,extracellular region			http://www.uniprot.org/uniprot/G1MIQ3	FALSE
G1M0L8	Protein S100 OS=Ailuropoda melanoleuca OX=9646 GN=S100A9 PE=3 SV=1	S100A9	0.0070976	1.56779	0.648734	GO:0045087,innate immune response|GO:0002376,immune system process|GO:0009605,response to external stimulus|GO:0032101,regulation of response to external stimulus|GO:0050896,response to stimulus|GO:0080134,regulation of response to stress|GO:0048583,regulation of response to stimulus|GO:0050727,regulation of inflammatory response|GO:0009611,response to wounding|GO:0006952,defense response|GO:0006…		GO:0050786,RAGE receptor binding|GO:0044877,macromolecular complex binding|GO:0008270,zinc ion binding|GO:0036041,long-chain fatty acid binding|GO:0043168,anion binding|GO:0043169,cation binding|GO:0046914,transition metal ion binding|GO:0043167,ion binding|GO:0005509,calcium ion binding|GO:0005504,fatty acid binding|GO:0046872,metal ion binding|GO:0035662,Toll-like receptor 4 binding|GO:0015631,…		http://www.uniprot.org/uniprot/G1M0L8	FALSE
D2HDG5	Proteasome subunit beta type (Fragment) OS=Ailuropoda melanoleuca OX=9646 GN=PSMB7 PE=3 SV=1	PSMB7	0.015676	0.804501	-0.313833	GO:0033157,regulation of intracellular protein transport|GO:0044238,primary metabolic process|GO:0032388,positive regulation of intracellular transport|GO:0060341,regulation of cellular localization|GO:0033043,regulation of organelle organization|GO:1903651,positive regulation of cytoplasmic transport|GO:0032386,regulation of intracellular transport|GO:0051649,establishment of localization in cel…	GO:0031974,membrane-enclosed lumen|GO:0043229,intracellular organelle|GO:0043227,membrane-bounded organelle|GO:0043226,organelle|GO:0005737,cytoplasm|GO:0005839,proteasome core complex|GO:0031981,nuclear lumen|GO:0005634,nucleus|GO:0031988,membrane-bounded vesicle|GO:0005654,nucleoplasm|GO:0032991,macromolecular complex|GO:0031982,vesicle|GO:0000502,proteasome complex|GO:1903561,extracellular ves…	GO:0016787,hydrolase activity|GO:0004175,endopeptidase activity|GO:0004298,threonine-type endopeptidase activity|GO:0003824,catalytic activity|GO:0070003,threonine-type peptidase activity|GO:0070011,peptidase activity, acting on L-amino acid peptides|GO:0008233,peptidase activity	aml03050,Proteasome	http://www.uniprot.org/uniprot/D2HDG5	FALSE
G1LMW2	Secreted protein acidic and cysteine rich OS=Ailuropoda melanoleuca OX=9646 GN=SPARC PE=4 SV=1	SPARC	0.000914954	0.792648	-0.335249	GO:0050680,negative regulation of epithelial cell proliferation|GO:0001501,skeletal system development|GO:0072359,circulatory system development|GO:0072358,cardiovascular system development|GO:0007165,signal transduction|GO:0071840,cellular component organization or biogenesis|GO:0051716,cellular response to stimulus|GO:0048869,cellular developmental process|GO:0070848,response to growth factor|G…	GO:0044421,extracellular region part|GO:0031974,membrane-enclosed lumen|GO:0031012,extracellular matrix|GO:0043229,intracellular organelle|GO:0043227,membrane-bounded organelle|GO:0043226,organelle|GO:0034399,nuclear periphery|GO:0030667,secretory granule membrane|GO:0031091,platelet alpha granule|GO:0031982,vesicle|GO:0031981,nuclear lumen|GO:0031092,platelet alpha granule membrane|GO:0016023,cy…	GO:0043169,cation binding|GO:0005518,collagen binding|GO:0050840,extracellular matrix binding|GO:0043167,ion binding|GO:0044877,macromolecular complex binding|GO:0005509,calcium ion binding|GO:0005515,protein binding|GO:0032403,protein complex binding|GO:0046872,metal ion binding|GO:0005488,binding		http://www.uniprot.org/uniprot/G1LMW2	FALSE
G1LKA1	Carboxypeptidase N subunit 1 OS=Ailuropoda melanoleuca OX=9646 GN=CPN1 PE=4 SV=1	CPN1	9.43964e-05	0.769289	-0.378402	GO:0044238,primary metabolic process|GO:0019538,protein metabolic process|GO:0043170,macromolecule metabolic process|GO:0071704,organic substance metabolic process|GO:0008152,metabolic process|GO:0006508,proteolysis|GO:1901564,organonitrogen compound metabolic process|GO:0006807,nitrogen compound metabolic process	GO:0005576,extracellular region|GO:0005615,extracellular space|GO:0044421,extracellular region part	GO:0016787,hydrolase activity|GO:0046914,transition metal ion binding|GO:0003824,catalytic activity|GO:0004181,metallocarboxypeptidase activity|GO:0004180,carboxypeptidase activity|GO:0043169,cation binding|GO:0043167,ion binding|GO:0008238,exopeptidase activity|GO:0070011,peptidase activity, acting on L-amino acid peptides|GO:0008270,zinc ion binding|GO:0008233,peptidase activity|GO:0046872,meta…		http://www.uniprot.org/uniprot/G1LKA1	FALSE
G1LB18	Uncharacterized protein OS=Ailuropoda melanoleuca OX=9646 GN=ENO1 PE=3 SV=1	ENO1	0.0287829	0.695127	-0.524651	GO:0080090,regulation of primary metabolic process|GO:0019222,regulation of metabolic process|GO:0009167,purine ribonucleoside monophosphate metabolic process|GO:0044281,small molecule metabolic process|GO:0009161,ribonucleoside monophosphate metabolic process|GO:1901362,organic cyclic compound biosynthetic process|GO:0071840,cellular component organization or biogenesis|GO:0044712,single-organis…	GO:0043227,membrane-bounded organelle|GO:0043226,organelle|GO:0005737,cytoplasm|GO:0031982,vesicle|GO:0016020,membrane|GO:0031988,membrane-bounded vesicle|GO:0005576,extracellular region|GO:0043234,protein complex|GO:1902494,catalytic complex|GO:0032991,macromolecular complex|GO:1903561,extracellular vesicle|GO:0005615,extracellular space|GO:0000015,phosphopyruvate hydratase complex|GO:0043230,ex…	GO:0043169,cation binding|GO:0043167,ion binding|GO:0016835,carbon-oxygen lyase activity|GO:0016836,hydro-lyase activity|GO:0000287,magnesium ion binding|GO:0044822,poly(A) RNA binding|GO:0004634,phosphopyruvate hydratase activity|GO:0003824,catalytic activity|GO:0003723,RNA binding|GO:0003676,nucleic acid binding|GO:0097159,organic cyclic compound binding|GO:0046872,metal ion binding|GO:0016829,…	aml03018,RNA degradation|aml01200,Carbon metabolism|aml00010,Glycolysis / Gluconeogenesis|aml04066,HIF-1 signaling pathway|aml01230,Biosynthesis of amino acids|aml01100,Metabolic pathways	http://www.uniprot.org/uniprot/G1LB18	FALSE
G1M897	Uncharacterized protein OS=Ailuropoda melanoleuca OX=9646 PE=4 SV=1	na	9.57746e-07	0.718057	-0.47783	GO:0019220,regulation of phosphate metabolic process|GO:0080090,regulation of primary metabolic process|GO:0019222,regulation of metabolic process|GO:0048584,positive regulation of response to stimulus|GO:0048583,regulation of response to stimulus|GO:0001503,ossification|GO:0007165,signal transduction|GO:0007166,cell surface receptor signaling pathway|GO:0007167,enzyme linked receptor protein sig…	GO:0043231,intracellular membrane-bounded organelle|GO:0005622,intracellular|GO:0043230,extracellular organelle|GO:0031982,vesicle|GO:0044421,extracellular region part|GO:0043227,membrane-bounded organelle|GO:0005634,nucleus|GO:0044464,cell part|GO:0005623,cell|GO:0031988,membrane-bounded vesicle|GO:0043229,intracellular organelle|GO:0005576,extracellular region|GO:0005615,extracellular space|GO:…	GO:0019211,phosphatase activator activity|GO:0031994,insulin-like growth factor I binding|GO:0072542,protein phosphatase activator activity|GO:0019208,phosphatase regulator activity|GO:0019838,growth factor binding|GO:0008160,protein tyrosine phosphatase activator activity|GO:0008047,enzyme activator activity|GO:0005515,protein binding|GO:0005520,insulin-like growth factor binding|GO:0098772,mole…		http://www.uniprot.org/uniprot/G1M897	FALSE
G1L1C8	Proteasome subunit beta OS=Ailuropoda melanoleuca OX=9646 GN=PSMB4 PE=3 SV=1	PSMB4	0.000891468	0.797672	-0.326133	GO:0032102,negative regulation of response to external stimulus|GO:0006954,inflammatory response|GO:0032101,regulation of response to external stimulus|GO:0048585,negative regulation of response to stimulus|GO:0006955,immune response|GO:0048583,regulation of response to stimulus|GO:0009611,response to wounding|GO:0044248,cellular catabolic process|GO:0031348,negative regulation of defense respons…	GO:0043229,intracellular organelle|GO:0000502,proteasome complex|GO:0043227,membrane-bounded organelle|GO:0043226,organelle|GO:0005737,cytoplasm|GO:0031982,vesicle|GO:0005634,nucleus|GO:0031988,membrane-bounded vesicle|GO:0032991,macromolecular complex|GO:1903561,extracellular vesicle|GO:0005839,proteasome core complex|GO:0043234,protein complex|GO:0043230,extracellular organelle|GO:0043231,intra…	GO:0016787,hydrolase activity|GO:0004175,endopeptidase activity|GO:0097367,carbohydrate derivative binding|GO:0008289,lipid binding|GO:0004298,threonine-type endopeptidase activity|GO:0003824,catalytic activity|GO:0070003,threonine-type peptidase activity|GO:0070011,peptidase activity, acting on L-amino acid peptides|GO:0005488,binding|GO:0008233,peptidase activity|GO:0001530,lipopolysaccharide b…	aml03050,Proteasome	http://www.uniprot.org/uniprot/G1L1C8	FALSE
G1MJI1	Uncharacterized protein OS=Ailuropoda melanoleuca OX=9646 GN=FGG PE=4 SV=1	FGG	2.52209e-10	2.84991	1.51092	GO:2001234,negative regulation of apoptotic signaling pathway|GO:0034116,positive regulation of heterotypic cell-cell adhesion|GO:2001236,regulation of extrinsic apoptotic signaling pathway|GO:2001237,negative regulation of extrinsic apoptotic signaling pathway|GO:0019220,regulation of phosphate metabolic process|GO:0080090,regulation of primary metabolic process|GO:0019222,regulation of metaboli…	GO:0009897,external side of plasma membrane|GO:0043229,intracellular organelle|GO:0071944,cell periphery|GO:0098552,side of membrane|GO:0043227,membrane-bounded organelle|GO:0043226,organelle|GO:0005737,cytoplasm|GO:0031091,platelet alpha granule|GO:0070062,extracellular exosome|GO:0016023,cytoplasmic, membrane-bounded vesicle|GO:0031410,cytoplasmic vesicle|GO:0016020,membrane|GO:0044444,cytoplas…	GO:0030674,protein binding, bridging|GO:0005198,structural molecule activity|GO:0005488,binding|GO:0005515,protein binding|GO:0005102,receptor binding|GO:0050839,cell adhesion molecule binding|GO:0060090,binding, bridging		http://www.uniprot.org/uniprot/G1MJI1	FALSE
G1L4F6	Collagen type VI alpha 1 chain OS=Ailuropoda melanoleuca OX=9646 GN=COL6A1 PE=4 SV=1	COL6A1	0.0210108	0.757108	-0.401428	GO:0032502,developmental process|GO:0007492,endoderm development|GO:0022607,cellular component assembly|GO:0070271,protein complex biogenesis|GO:0043933,macromolecular complex subunit organization|GO:0050896,response to stimulus|GO:0030154,cell differentiation|GO:0071229,cellular response to acid chemical|GO:0009790,embryo development|GO:0001503,ossification|GO:0070887,cellular response to chemic…	GO:0000323,lytic vacuole|GO:0044421,extracellular region part|GO:0031012,extracellular matrix|GO:0043229,intracellular organelle|GO:0071944,cell periphery|GO:0031988,membrane-bounded vesicle|GO:0043227,membrane-bounded organelle|GO:0043226,organelle|GO:0005737,cytoplasm|GO:0044446,intracellular organelle part|GO:0070062,extracellular exosome|GO:0005773,vacuole|GO:0098805,whole membrane|GO:0016020…	GO:0048407,platelet-derived growth factor binding|GO:0019838,growth factor binding|GO:0005515,protein binding|GO:0005488,binding		http://www.uniprot.org/uniprot/G1L4F6	FALSE
G1L3L6	Myoglobin OS=Ailuropoda melanoleuca OX=9646 GN=MB PE=3 SV=1	MB
G1MAB6	Acetyl-CoA acetyltransferase 2 OS=Ailuropoda melanoleuca OX=9646 GN=ACAT2 PE=3 SV=1	ACAT2	0.000281345	0.696837	-0.521108	GO:0008152,metabolic process	GO:0031974,membrane-enclosed lumen|GO:0043229,intracellular organelle|GO:0043228,non-membrane-bounded organelle|GO:0043227,membrane-bounded organelle|GO:0043226,organelle|GO:0005737,cytoplasm|GO:0070062,extracellular exosome|GO:0031981,nuclear lumen|GO:0005730,nucleolus|GO:0005634,nucleus|GO:0031988,membrane-bounded vesicle|GO:0005654,nucleoplasm|GO:1903561,extracellular vesicle|GO:0031982,vesicl…	GO:0016740,transferase activity|GO:0003824,catalytic activity|GO:0016407,acetyltransferase activity|GO:0016746,transferase activity, transferring acyl groups|GO:0016747,transferase activity, transferring acyl groups other than amino-acyl groups|GO:0003988,acetyl-CoA C-acyltransferase activity|GO:0016453,C-acetyltransferase activity|GO:0003985,acetyl-CoA C-acetyltransferase activity|GO:0016408,C-a…		http://www.uniprot.org/uniprot/G1MAB6	FALSE
G1L6X6	Proteasome subunit alpha type OS=Ailuropoda melanoleuca OX=9646 GN=PSMA3 PE=3 SV=1	PSMA3	0.00169999	0.649305	-0.623032	GO:0044248,cellular catabolic process|GO:0043632,modification-dependent macromolecule catabolic process|GO:0044267,cellular protein metabolic process|GO:1901575,organic substance catabolic process|GO:0044265,cellular macromolecule catabolic process|GO:0044260,cellular macromolecule metabolic process|GO:0071704,organic substance metabolic process|GO:0006508,proteolysis|GO:0044238,primary metabolic…	GO:0019773,proteasome core complex, alpha-subunit complex|GO:0043229,intracellular organelle|GO:0000502,proteasome complex|GO:0043227,membrane-bounded organelle|GO:0043226,organelle|GO:0005737,cytoplasm|GO:0031982,vesicle|GO:0005634,nucleus|GO:0031988,membrane-bounded vesicle|GO:0032991,macromolecular complex|GO:1903561,extracellular vesicle|GO:0005839,proteasome core complex|GO:0043234,protein c…	GO:0016787,hydrolase activity|GO:0004175,endopeptidase activity|GO:0004298,threonine-type endopeptidase activity|GO:0003824,catalytic activity|GO:0070003,threonine-type peptidase activity|GO:0070011,peptidase activity, acting on L-amino acid peptides|GO:0008233,peptidase activity	aml03050,Proteasome	http://www.uniprot.org/uniprot/G1L6X6	FALSE
D2GUY3	Uncharacterized protein (Fragment) OS=Ailuropoda melanoleuca OX=9646 GN=TPM4 PE=3 SV=1	TPM4	1.09474e-05	0.439796	-1.18509	GO:0032502,developmental process|GO:0032501,multicellular organismal process|GO:0044707,single-multicellular organism process|GO:0048869,cellular developmental process|GO:0030154,cell differentiation|GO:0044767,single-organism developmental process|GO:0001503,ossification|GO:0044763,single-organism cellular process|GO:0044699,single-organism process|GO:0009987,cellular process|GO:0001649,osteobla…	GO:0032432,actin filament bundle|GO:0015629,actin cytoskeleton|GO:0043229,intracellular organelle|GO:0043228,non-membrane-bounded organelle|GO:0005924,cell-substrate adherens junction|GO:0005925,focal adhesion|GO:0043227,membrane-bounded organelle|GO:0043226,organelle|GO:0030054,cell junction|GO:0042641,actomyosin|GO:0005856,cytoskeleton|GO:0001725,stress fiber|GO:0005938,cell cortex|GO:0002102,p…		aml05410,Hypertrophic cardiomyopathy (HCM)|aml05414,Dilated cardiomyopathy|aml04260,Cardiac muscle contraction|aml04261,Adrenergic signaling in cardiomyocytes	http://www.uniprot.org/uniprot/D2GUY3	FALSE
G1L1Q3	Tubulin alpha chain OS=Ailuropoda melanoleuca OX=9646 PE=3 SV=1	na	0.00231794	0.711737	-0.490584	GO:0051258,protein polymerization|GO:0007017,microtubule-based process|GO:0071822,protein complex subunit organization|GO:0070271,protein complex biogenesis|GO:0043933,macromolecular complex subunit organization|GO:0006461,protein complex assembly|GO:0016043,cellular component organization|GO:0065003,macromolecular complex assembly|GO:0022607,cellular component assembly|GO:0044763,single-organism…	GO:0035770,ribonucleoprotein granule|GO:0055037,recycling endosome|GO:0043229,intracellular organelle|GO:0043228,non-membrane-bounded organelle|GO:0036464,cytoplasmic ribonucleoprotein granule|GO:0030529,intracellular ribonucleoprotein complex|GO:0005874,microtubule|GO:0043226,organelle|GO:0005856,cytoskeleton|GO:0031982,vesicle|GO:0043209,myelin sheath|GO:0043227,membrane-bounded organelle|GO:00…	GO:0005200,structural constituent of cytoskeleton|GO:0035639,purine ribonucleoside triphosphate binding|GO:0005488,binding|GO:0005198,structural molecule activity|GO:1901363,heterocyclic compound binding|GO:1901265,nucleoside phosphate binding|GO:0001882,nucleoside binding|GO:0043168,anion binding|GO:0016462,pyrophosphatase activity|GO:0000166,nucleotide binding|GO:0032561,guanyl ribonucleotide b…		http://www.uniprot.org/uniprot/G1L1Q3	FALSE
G1L1B8	Fructose-bisphosphate aldolase OS=Ailuropoda melanoleuca OX=9646 GN=ALDOB PE=3 SV=1	ALDOB	5.00161e-05	1.32621	0.407305	GO:0019222,regulation of metabolic process|GO:0009167,purine ribonucleoside monophosphate metabolic process|GO:0044281,small molecule metabolic process|GO:0009161,ribonucleoside monophosphate metabolic process|GO:0071840,cellular component organization or biogenesis|GO:0044712,single-organism catabolic process|GO:0006116,NADH oxidation|GO:0044710,single-organism metabolic process|GO:0070271,prote…	GO:0043229,intracellular organelle|GO:0043228,non-membrane-bounded organelle|GO:0005815,microtubule organizing center|GO:0043227,membrane-bounded organelle|GO:0043226,organelle|GO:0005856,cytoskeleton|GO:0031982,vesicle|GO:0005813,centrosome|GO:0031988,membrane-bounded vesicle|GO:0044430,cytoskeletal part|GO:0044450,microtubule organizing center part|GO:0005737,cytoplasm|GO:0034451,centriolar sat…	GO:0019899,enzyme binding|GO:0005515,protein binding|GO:0070061,fructose binding|GO:0008092,cytoskeletal protein binding|GO:0051117,ATPase binding|GO:0016829,lyase activity|GO:0016830,carbon-carbon lyase activity|GO:0030246,carbohydrate binding|GO:0016832,aldehyde-lyase activity|GO:0061609,fructose-1-phosphate aldolase activity|GO:0003824,catalytic activity|GO:0048029,monosaccharide binding|GO:00…		http://www.uniprot.org/uniprot/G1L1B8	FALSE
G1L780	Uncharacterized protein OS=Ailuropoda melanoleuca OX=9646 PE=4 SV=1	na	3.71138e-07	2.91566	1.54382					http://www.uniprot.org/uniprot/G1L780	FALSE
D2I6W7	Uncharacterized protein (Fragment) OS=Ailuropoda melanoleuca OX=9646 GN=PANDA_021606 PE=4 SV=1	PANDA_021606	4.81465e-05	1.56403	0.64527					http://www.uniprot.org/uniprot/D2I6W7	FALSE
G1KZS5	Uncharacterized protein OS=Ailuropoda melanoleuca OX=9646 PE=4 SV=1	na	8.58398e-05	2.52712	1.33749					http://www.uniprot.org/uniprot/G1KZS5	FALSE
G1LSF9	Uncharacterized protein (Fragment) OS=Ailuropoda melanoleuca OX=9646 PE=4 SV=1	na	1.20403e-08	2.66741	1.41544					http://www.uniprot.org/uniprot/G1LSF9	FALSE
G1MJV9	Uncharacterized protein (Fragment) OS=Ailuropoda melanoleuca OX=9646 PE=4 SV=1	na	1.08136e-05	2.62851	1.39424					http://www.uniprot.org/uniprot/G1MJV9	FALSE
G1MLV5	Uncharacterized protein (Fragment) OS=Ailuropoda melanoleuca OX=9646 PE=4 SV=1	na	0.00306378	1.76617	0.820621					http://www.uniprot.org/uniprot/G1MLV5	FALSE
G1M234	Apolipoprotein C2 OS=Ailuropoda melanoleuca OX=9646 GN=APOC2 PE=4 SV=1	APOC2	0.00332821	1.2739	0.349257	GO:0009893,positive regulation of metabolic process|GO:0019222,regulation of metabolic process|GO:0006869,lipid transport|GO:0050789,regulation of biological process|GO:0044699,single-organism process|GO:0044710,single-organism metabolic process|GO:0071704,organic substance metabolic process|GO:0065007,biological regulation|GO:0043085,positive regulation of catalytic activity|GO:0044093,positive …	GO:0032994,protein-lipid complex|GO:0042627,chylomicron|GO:0032991,macromolecular complex|GO:0034358,plasma lipoprotein particle|GO:0005576,extracellular region|GO:1990777,lipoprotein particle|GO:0044421,extracellular region part|GO:0005615,extracellular space|GO:0034361,very-low-density lipoprotein particle|GO:0034362,low-density lipoprotein particle|GO:0043230,extracellular organelle|GO:0070062…	GO:0030234,enzyme regulator activity|GO:0098772,molecular function regulator|GO:0008047,enzyme activator activity|GO:0005488,binding|GO:0046983,protein dimerization activity|GO:0060230,lipoprotein lipase activator activity|GO:0008289,lipid binding|GO:0019899,enzyme binding|GO:0042803,protein homodimerization activity|GO:0043274,phospholipase binding|GO:0005515,protein binding|GO:0004857,enzyme in…		http://www.uniprot.org/uniprot/G1M234	FALSE
G1M7J6	Heparan sulfate proteoglycan 2 OS=Ailuropoda melanoleuca OX=9646 GN=HSPG2 PE=4 SV=1	HSPG2	0.00483859	0.715552	-0.482872	GO:0001503,ossification|GO:0048705,skeletal system morphogenesis|GO:0048562,embryonic organ morphogenesis|GO:0060351,cartilage development involved in endochondral bone morphogenesis|GO:0048568,embryonic organ development|GO:0030154,cell differentiation|GO:0060349,bone morphogenesis|GO:0060348,bone development|GO:0001501,skeletal system development|GO:0072359,circulatory system development|GO:000…	GO:0031012,extracellular matrix|GO:0005924,cell-substrate adherens junction|GO:0005925,focal adhesion|GO:0043227,membrane-bounded organelle|GO:0043226,organelle|GO:0030054,cell junction|GO:0030055,cell-substrate junction|GO:0070062,extracellular exosome|GO:0031988,membrane-bounded vesicle|GO:0070161,anchoring junction|GO:0031982,vesicle|GO:0005912,adherens junction|GO:1903561,extracellular vesicl…	GO:0008022,protein C-terminus binding|GO:0005488,binding|GO:0005515,protein binding|GO:0043169,cation binding|GO:0043167,ion binding|GO:0005509,calcium ion binding|GO:0046872,metal ion binding		http://www.uniprot.org/uniprot/G1M7J6	FALSE
G1M9L3	Fructose-bisphosphate aldolase OS=Ailuropoda melanoleuca OX=9646 PE=3 SV=1	na	0.0155198	0.665656	-0.587151	GO:0060249,anatomical structure homeostasis|GO:0009167,purine ribonucleoside monophosphate metabolic process|GO:0003012,muscle system process|GO:0009165,nucleotide biosynthetic process|GO:0009163,nucleoside biosynthetic process|GO:0009161,ribonucleoside monophosphate metabolic process|GO:1901362,organic cyclic compound biosynthetic process|GO:0042451,purine nucleoside biosynthetic process|GO:0009…	GO:0015629,actin cytoskeleton|GO:0043229,intracellular organelle|GO:0043228,non-membrane-bounded organelle|GO:0043227,membrane-bounded organelle|GO:0043226,organelle|GO:0005856,cytoskeleton|GO:0031982,vesicle|GO:0005634,nucleus|GO:0016020,membrane|GO:0031988,membrane-bounded vesicle|GO:1903561,extracellular vesicle|GO:0005615,extracellular space|GO:0043230,extracellular organelle|GO:0043231,intra…	GO:0005488,binding|GO:0003676,nucleic acid binding|GO:0070061,fructose binding|GO:0008092,cytoskeletal protein binding|GO:0005515,protein binding|GO:0097159,organic cyclic compound binding|GO:0016829,lyase activity|GO:0016830,carbon-carbon lyase activity|GO:0030246,carbohydrate binding|GO:0016832,aldehyde-lyase activity|GO:1901363,heterocyclic compound binding|GO:0003824,catalytic activity|GO:004…		http://www.uniprot.org/uniprot/G1M9L3	FALSE
G1LKE7	Uncharacterized protein OS=Ailuropoda melanoleuca OX=9646 PE=4 SV=1	na	3.36569e-07	3.03903	1.60361					http://www.uniprot.org/uniprot/G1LKE7	FALSE
G1M4V6	Uncharacterized protein OS=Ailuropoda melanoleuca OX=9646 GN=FGL1 PE=4 SV=1	FGL1	6.70408e-07	2.49467	1.31885		GO:0043230,extracellular organelle|GO:0031982,vesicle|GO:0044421,extracellular region part|GO:0043227,membrane-bounded organelle|GO:0031988,membrane-bounded vesicle|GO:0005576,extracellular region|GO:1903561,extracellular vesicle|GO:0065010,extracellular membrane-bounded organelle|GO:0043226,organelle|GO:0070062,extracellular exosome			http://www.uniprot.org/uniprot/G1M4V6	FALSE
G1MAV4	Proteasome subunit alpha type OS=Ailuropoda melanoleuca OX=9646 GN=PSMA6 PE=3 SV=1	PSMA6	0.00227565	0.722222	-0.469485	GO:0044238,primary metabolic process|GO:0032774,RNA biosynthetic process|GO:0080090,regulation of primary metabolic process|GO:0019222,regulation of metabolic process|GO:0031328,positive regulation of cellular biosynthetic process|GO:0031326,regulation of cellular biosynthetic process|GO:0031325,positive regulation of cellular metabolic process|GO:0051173,positive regulation of nitrogen compound …	GO:0035770,ribonucleoprotein granule|GO:0019773,proteasome core complex, alpha-subunit complex|GO:0031974,membrane-enclosed lumen|GO:0043229,intracellular organelle|GO:0043228,non-membrane-bounded organelle|GO:0036464,cytoplasmic ribonucleoprotein granule|GO:0030529,intracellular ribonucleoprotein complex|GO:0043227,membrane-bounded organelle|GO:0043226,organelle|GO:0034399,nuclear periphery|GO:0…	GO:0016787,hydrolase activity|GO:0004175,endopeptidase activity|GO:0005515,protein binding|GO:0097159,organic cyclic compound binding|GO:0008134,transcription factor binding|GO:0051059,NF-kappaB binding|GO:0004298,threonine-type endopeptidase activity|GO:0003824,catalytic activity|GO:0070003,threonine-type peptidase activity|GO:0070011,peptidase activity, acting on L-amino acid peptides|GO:000372…	aml03050,Proteasome	http://www.uniprot.org/uniprot/G1MAV4	FALSE
G1M5S7	Uncharacterized protein OS=Ailuropoda melanoleuca OX=9646 PE=4 SV=1	na	0.000413586	0.585859	-0.771374	GO:0032502,developmental process|GO:0060429,epithelium development|GO:0048869,cellular developmental process|GO:0030154,cell differentiation|GO:0009888,tissue development|GO:0044767,single-organism developmental process|GO:0044763,single-organism cellular process|GO:0030855,epithelial cell differentiation|GO:0009987,cellular process|GO:0044699,single-organism process|GO:0048856,anatomical structu…	GO:0043230,extracellular organelle|GO:0031982,vesicle|GO:0044421,extracellular region part|GO:0043227,membrane-bounded organelle|GO:0031988,membrane-bounded vesicle|GO:0005576,extracellular region|GO:1903561,extracellular vesicle|GO:0065010,extracellular membrane-bounded organelle|GO:0043226,organelle|GO:0070062,extracellular exosome	GO:0008092,cytoskeletal protein binding|GO:0051015,actin filament binding|GO:0003779,actin binding|GO:0044877,macromolecular complex binding|GO:0005488,binding|GO:0005515,protein binding|GO:0032403,protein complex binding|GO:0050839,cell adhesion molecule binding|GO:0045296,cadherin binding		http://www.uniprot.org/uniprot/G1M5S7	FALSE
G1MH95	Collagen type I alpha 2 chain OS=Ailuropoda melanoleuca OX=9646 GN=COL1A2 PE=4 SV=1	COL1A2	0.00123629	0.543244	-0.880327	GO:0071495,cellular response to endogenous stimulus|GO:0022607,cellular component assembly|GO:0070887,cellular response to chemical stimulus|GO:0007154,cell communication|GO:0043933,macromolecular complex subunit organization|GO:0050896,response to stimulus|GO:0071229,cellular response to acid chemical|GO:0001501,skeletal system development|GO:0072359,circulatory system development|GO:0072358,car…	GO:0044421,extracellular region part|GO:0031012,extracellular matrix|GO:0043227,membrane-bounded organelle|GO:0043226,organelle|GO:0005584,collagen type I trimer|GO:0070062,extracellular exosome|GO:0005583,fibrillar collagen trimer|GO:0031988,membrane-bounded vesicle|GO:0098644,complex of collagen trimers|GO:0098643,banded collagen fibril|GO:0031982,vesicle|GO:0032991,macromolecular complex|GO:19…	GO:0005201,extracellular matrix structural constituent|GO:0030674,protein binding, bridging|GO:0005198,structural molecule activity|GO:0046332,SMAD binding|GO:0019838,growth factor binding|GO:0005488,binding|GO:0005515,protein binding|GO:0048407,platelet-derived growth factor binding|GO:0042802,identical protein binding|GO:0060090,binding, bridging|GO:0019899,enzyme binding|GO:0002020,protease bi…		http://www.uniprot.org/uniprot/G1MH95	FALSE
D2I1F1	L-lactate dehydrogenase (Fragment) OS=Ailuropoda melanoleuca OX=9646 GN=LDHB PE=3 SV=1	LDHB	0.0262003	0.768603	-0.37969	GO:0044238,primary metabolic process|GO:0044710,single-organism metabolic process|GO:0005975,carbohydrate metabolic process|GO:0006082,organic acid metabolic process|GO:0044699,single-organism process|GO:0009987,cellular process|GO:0019752,carboxylic acid metabolic process|GO:0071704,organic substance metabolic process|GO:0044763,single-organism cellular process|GO:0044281,small molecule metaboli…	GO:0005737,cytoplasm|GO:0044464,cell part|GO:0005623,cell|GO:0005622,intracellular|GO:0044424,intracellular part	GO:0016614,oxidoreductase activity, acting on CH-OH group of donors|GO:0016616,oxidoreductase activity, acting on the CH-OH group of donors, NAD or NADP as acceptor|GO:0003824,catalytic activity|GO:0004457,lactate dehydrogenase activity|GO:0004459,L-lactate dehydrogenase activity|GO:0016491,oxidoreductase activity	aml00640,Propanoate metabolism|aml04922,Glucagon signaling pathway|aml00010,Glycolysis / Gluconeogenesis|aml00270,Cysteine and methionine metabolism|aml00620,Pyruvate metabolism|aml01100,Metabolic pathways	http://www.uniprot.org/uniprot/D2I1F1	FALSE
G1MJH9	Fibrinogen beta chain OS=Ailuropoda melanoleuca OX=9646 GN=FGB PE=4 SV=1	FGB	1.56272e-07	1.64597	0.718941	GO:2001234,negative regulation of apoptotic signaling pathway|GO:0034116,positive regulation of heterotypic cell-cell adhesion|GO:2001236,regulation of extrinsic apoptotic signaling pathway|GO:2001237,negative regulation of extrinsic apoptotic signaling pathway|GO:0019220,regulation of phosphate metabolic process|GO:0080090,regulation of primary metabolic process|GO:0019222,regulation of metaboli…	GO:0009897,external side of plasma membrane|GO:0043229,intracellular organelle|GO:0071944,cell periphery|GO:0098552,side of membrane|GO:0043227,membrane-bounded organelle|GO:0043226,organelle|GO:0005737,cytoplasm|GO:0031091,platelet alpha granule|GO:0070062,extracellular exosome|GO:0016023,cytoplasmic, membrane-bounded vesicle|GO:0031410,cytoplasmic vesicle|GO:0016020,membrane|GO:0044444,cytoplas…	GO:0030674,protein binding, bridging|GO:0051087,chaperone binding|GO:0005198,structural molecule activity|GO:0005488,binding|GO:0005515,protein binding|GO:0005102,receptor binding|GO:0050839,cell adhesion molecule binding|GO:0060090,binding, bridging		http://www.uniprot.org/uniprot/G1MJH9	FALSE
G1LZ12	Keratin 1 OS=Ailuropoda melanoleuca OX=9646 GN=KRT1 PE=4 SV=1	KRT1
G1LQ76	Uncharacterized protein (Fragment) OS=Ailuropoda melanoleuca OX=9646 PE=4 SV=1	na	0.00016065	1.2951	0.373062		GO:0005576,extracellular region			http://www.uniprot.org/uniprot/G1LQ76	FALSE
G1M8B3	Uncharacterized protein OS=Ailuropoda melanoleuca OX=9646 PE=4 SV=1	na	1.88863e-07	5.31886	2.41112	GO:0016049,cell growth|GO:0040007,growth|GO:0040008,regulation of growth|GO:0009987,cellular process|GO:0016043,cellular component organization|GO:0050794,regulation of cellular process|GO:0001558,regulation of cell growth|GO:0044763,single-organism cellular process|GO:0071840,cellular component organization or biogenesis|GO:0065007,biological regulation|GO:0051128,regulation of cellular componen…	GO:0005576,extracellular region|GO:0005615,extracellular space|GO:0044421,extracellular region part|GO:0005737,cytoplasm|GO:0005794,Golgi apparatus|GO:0043231,intracellular membrane-bounded organelle|GO:0044464,cell part|GO:0044444,cytoplasmic part|GO:0005623,cell|GO:0005622,intracellular|GO:0043229,intracellular organelle|GO:0012505,endomembrane system|GO:0044424,intracellular part|GO:0043227,me…	GO:0005520,insulin-like growth factor binding|GO:0019838,growth factor binding|GO:0005515,protein binding|GO:0005488,binding|GO:0031994,insulin-like growth factor I binding|GO:0031995,insulin-like growth factor II binding		http://www.uniprot.org/uniprot/G1M8B3	FALSE
G1LXV3	Selectin L OS=Ailuropoda melanoleuca OX=9646 GN=SELL PE=4 SV=1	SELL	0.0174614	1.24821	0.319864	GO:0009719,response to endogenous stimulus|GO:1901700,response to oxygen-containing compound|GO:0050896,response to stimulus|GO:1901698,response to nitrogen compound|GO:0010243,response to organonitrogen compound|GO:0010033,response to organic substance|GO:0046683,response to organophosphorus|GO:0007155,cell adhesion|GO:0042221,response to chemical|GO:0033198,response to ATP|GO:0022610,biological…	GO:0009897,external side of plasma membrane|GO:0009986,cell surface|GO:0016020,membrane|GO:0044464,cell part|GO:0005623,cell|GO:0071944,cell periphery|GO:0098552,side of membrane|GO:0005886,plasma membrane|GO:0044425,membrane part|GO:0044459,plasma membrane part|GO:0016021,integral component of membrane|GO:0031224,intrinsic component of membrane	GO:0005515,protein binding|GO:0019899,enzyme binding|GO:0005488,binding|GO:0002020,protease binding|GO:0050839,cell adhesion molecule binding|GO:0043169,cation binding|GO:0046872,metal ion binding|GO:0043167,ion binding|GO:0005509,calcium ion binding		http://www.uniprot.org/uniprot/G1LXV3	FALSE
G1L3J9	Cathelicidin antimicrobial peptide OS=Ailuropoda melanoleuca OX=9646 GN=CAMP PE=3 SV=1	CAMP	1.92595e-08	3.22543	1.68949	GO:0006952,defense response|GO:0006950,response to stress|GO:0050896,response to stimulus|GO:0045926,negative regulation of growth|GO:0044139,modulation of growth of symbiont on or near host|GO:0044110,growth involved in symbiotic interaction|GO:0042742,defense response to bacterium|GO:0044116,growth of symbiont involved in interaction with host|GO:0044117,growth of symbiont in host|GO:0050829,de…	GO:0005576,extracellular region|GO:0005737,cytoplasm|GO:0012505,endomembrane system|GO:0043231,intracellular membrane-bounded organelle|GO:0099503,secretory vesicle|GO:0016023,cytoplasmic, membrane-bounded vesicle|GO:0030141,secretory granule|GO:0044464,cell part|GO:0044444,cytoplasmic part|GO:0005623,cell|GO:0031988,membrane-bounded vesicle|GO:0042581,specific granule|GO:0043229,intracellular or…			http://www.uniprot.org/uniprot/G1L3J9	FALSE
G1LPA9	Uncharacterized protein (Fragment) OS=Ailuropoda melanoleuca OX=9646 PE=4 SV=1	na	0.00689469	1.62534	0.70074					http://www.uniprot.org/uniprot/G1LPA9	FALSE
G1M392	Uncharacterized protein OS=Ailuropoda melanoleuca OX=9646 GN=IL1R2 PE=4 SV=1	IL1R2	8.12184e-07	1.70645	0.771002	GO:0044700,single organism signaling|GO:0051716,cellular response to stimulus|GO:0019221,cytokine-mediated signaling pathway|GO:0071345,cellular response to cytokine stimulus|GO:0050896,response to stimulus|GO:0009987,cellular process|GO:0044763,single-organism cellular process|GO:0010033,response to organic substance|GO:0050794,regulation of cellular process|GO:0071310,cellular response to organ…	GO:0005737,cytoplasm|GO:0016021,integral component of membrane|GO:0016020,membrane|GO:0044464,cell part|GO:0005623,cell|GO:0005622,intracellular|GO:0044424,intracellular part|GO:0044425,membrane part|GO:0031224,intrinsic component of membrane	GO:0038023,signaling receptor activity|GO:0060089,molecular transducer activity|GO:0004888,transmembrane signaling receptor activity|GO:0004908,interleukin-1 receptor activity|GO:0004872,receptor activity|GO:0004871,signal transducer activity|GO:0004910,interleukin-1, Type II, blocking receptor activity|GO:0004896,cytokine receptor activity|GO:0005488,binding|GO:0019966,interleukin-1 binding|GO:0…		http://www.uniprot.org/uniprot/G1M392	FALSE
D2HJ94	Uncharacterized protein (Fragment) OS=Ailuropoda melanoleuca OX=9646 GN=PANDA_011358 PE=4 SV=1	PANDA_011358	0.00187608	1.45596	0.541971					http://www.uniprot.org/uniprot/D2HJ94	FALSE
G1LSS9	Exostosin like glycosyltransferase 2 OS=Ailuropoda melanoleuca OX=9646 GN=EXTL2 PE=4 SV=1	EXTL2	0.00315759	0.786814	-0.345905	GO:0030203,glycosaminoglycan metabolic process|GO:0030201,heparan sulfate proteoglycan metabolic process|GO:0044249,cellular biosynthetic process|GO:0034641,cellular nitrogen compound metabolic process|GO:0006807,nitrogen compound metabolic process|GO:0044281,small molecule metabolic process|GO:0034645,cellular macromolecule biosynthetic process|GO:1901137,carbohydrate derivative biosynthetic pro…	GO:0005783,endoplasmic reticulum|GO:0043229,intracellular organelle|GO:0043227,membrane-bounded organelle|GO:0043226,organelle|GO:0031224,intrinsic component of membrane|GO:0005737,cytoplasm|GO:0031982,vesicle|GO:0016021,integral component of membrane|GO:0016020,membrane|GO:0031988,membrane-bounded vesicle|GO:0012505,endomembrane system|GO:1903561,extracellular vesicle|GO:0070062,extracellular ex…	GO:0008194,UDP-glycosyltransferase activity|GO:0003824,catalytic activity|GO:0016740,transferase activity|GO:0001888,glucuronyl-galactosyl-proteoglycan 4-alpha-N-acetylglucosaminyltransferase activity|GO:0016757,transferase activity, transferring glycosyl groups|GO:0016758,transferase activity, transferring hexosyl groups|GO:0008375,acetylglucosaminyltransferase activity|GO:0008376,acetylgalactos…		http://www.uniprot.org/uniprot/G1LSS9	FALSE
G1LG48	Dipeptidyl peptidase 4 OS=Ailuropoda melanoleuca OX=9646 GN=DPP4 PE=3 SV=1	DPP4	0.00266212	0.739585	-0.435212	GO:0009628,response to abiotic stimulus|GO:0034112,positive regulation of homotypic cell-cell adhesion|GO:0034110,regulation of homotypic cell-cell adhesion|GO:0007610,behavior|GO:0071840,cellular component organization or biogenesis|GO:0045785,positive regulation of cell adhesion|GO:0044419,interspecies interaction between organisms|GO:0019058,viral life cycle|GO:0048518,positive regulation of b…	GO:0098590,plasma membrane region|GO:0042995,cell projection|GO:0000323,lytic vacuole|GO:0030139,endocytic vesicle|GO:0043229,intracellular organelle|GO:0071944,cell periphery|GO:0005773,vacuole|GO:0005924,cell-substrate adherens junction|GO:0031988,membrane-bounded vesicle|GO:0043227,membrane-bounded organelle|GO:0043226,organelle|GO:0030054,cell junction|GO:0030055,cell-substrate junction|GO:00…	GO:0004252,serine-type endopeptidase activity|GO:0004175,endopeptidase activity|GO:0004177,aminopeptidase activity|GO:0019899,enzyme binding|GO:0008239,dipeptidyl-peptidase activity|GO:0008238,exopeptidase activity|GO:0004872,receptor activity|GO:0008233,peptidase activity|GO:0008236,serine-type peptidase activity|GO:0002020,protease binding|GO:0042802,identical protein binding|GO:0042803,protein…		http://www.uniprot.org/uniprot/G1LG48	FALSE
D2HJ05	Triosephosphate isomerase (Fragment) OS=Ailuropoda melanoleuca OX=9646 GN=TPI1 PE=3 SV=1	TPI1	0.00417491	1.3885	0.473531	GO:0009167,purine ribonucleoside monophosphate metabolic process|GO:0044281,small molecule metabolic process|GO:0009161,ribonucleoside monophosphate metabolic process|GO:1901360,organic cyclic compound metabolic process|GO:0044712,single-organism catabolic process|GO:0044710,single-organism metabolic process|GO:0044711,single-organism biosynthetic process|GO:0009199,ribonucleoside triphosphate me…	GO:0043231,intracellular membrane-bounded organelle|GO:0005622,intracellular|GO:0043230,extracellular organelle|GO:0031982,vesicle|GO:0044421,extracellular region part|GO:0043227,membrane-bounded organelle|GO:0005634,nucleus|GO:0044464,cell part|GO:0005623,cell|GO:0031988,membrane-bounded vesicle|GO:0043229,intracellular organelle|GO:0005576,extracellular region|GO:0005615,extracellular space|GO:…	GO:0016853,isomerase activity|GO:0003824,catalytic activity|GO:0016860,intramolecular oxidoreductase activity|GO:0016861,intramolecular oxidoreductase activity, interconverting aldoses and ketoses|GO:0004807,triose-phosphate isomerase activity|GO:0031625,ubiquitin protein ligase binding|GO:0044389,ubiquitin-like protein ligase binding|GO:0019899,enzyme binding|GO:0005488,binding|GO:0005515,protei…		http://www.uniprot.org/uniprot/D2HJ05	FALSE
G1LWI9	Uncharacterized protein OS=Ailuropoda melanoleuca OX=9646 PE=4 SV=1	na	0.000705847	0.795103	-0.330786	GO:0009893,positive regulation of metabolic process|GO:0019222,regulation of metabolic process|GO:0031328,positive regulation of cellular biosynthetic process|GO:0031326,regulation of cellular biosynthetic process|GO:0031325,positive regulation of cellular metabolic process|GO:0031323,regulation of cellular metabolic process|GO:0008152,metabolic process|GO:0044249,cellular biosynthetic process|GO…	GO:0009897,external side of plasma membrane|GO:0016020,membrane|GO:0031226,intrinsic component of plasma membrane|GO:0016021,integral component of membrane|GO:0098552,side of membrane|GO:0044464,cell part|GO:0005623,cell|GO:0071944,cell periphery|GO:0005887,integral component of plasma membrane|GO:0005886,plasma membrane|GO:0044425,membrane part|GO:0044459,plasma membrane part|GO:0009986,cell sur…			http://www.uniprot.org/uniprot/G1LWI9	FALSE
G1MHZ0	Uncharacterized protein OS=Ailuropoda melanoleuca OX=9646 PE=4 SV=1	na	0.0105799	0.785301	-0.348683					http://www.uniprot.org/uniprot/G1MHZ0	FALSE
G1M0L5	S100 calcium binding protein A12 OS=Ailuropoda melanoleuca OX=9646 GN=S100A12 PE=3 SV=1	S100A12	0.0113849	1.75309	0.8099	GO:0042221,response to chemical|GO:0010647,positive regulation of cell communication|GO:0048584,positive regulation of response to stimulus|GO:0048583,regulation of response to stimulus|GO:0023056,positive regulation of signaling|GO:0006805,xenobiotic metabolic process|GO:0009410,response to xenobiotic stimulus|GO:0023052,signaling|GO:0007165,signal transduction|GO:0070887,cellular response to ch…	GO:0005737,cytoplasm|GO:0043231,intracellular membrane-bounded organelle|GO:0005634,nucleus|GO:0044464,cell part|GO:0005623,cell|GO:0005622,intracellular|GO:0043229,intracellular organelle|GO:0044424,intracellular part|GO:0043227,membrane-bounded organelle|GO:0043226,organelle	GO:0043169,cation binding|GO:0043167,ion binding|GO:0050786,RAGE receptor binding|GO:0005509,calcium ion binding|GO:0005515,protein binding|GO:0005102,receptor binding|GO:0046872,metal ion binding|GO:0005488,binding		http://www.uniprot.org/uniprot/G1M0L5	FALSE
G1M307	Uncharacterized protein OS=Ailuropoda melanoleuca OX=9646 GN=RGN PE=4 SV=1	RGN	5.47523e-05	2.03238	1.02317	GO:0019222,regulation of metabolic process|GO:0050790,regulation of catalytic activity|GO:0065007,biological regulation|GO:0008152,metabolic process|GO:0065009,regulation of molecular function|GO:0050789,regulation of biological process		GO:0043169,cation binding|GO:0098772,molecular function regulator|GO:0030234,enzyme regulator activity|GO:0043167,ion binding|GO:0005509,calcium ion binding|GO:0046872,metal ion binding|GO:0005488,binding	aml00053,Ascorbate and aldarate metabolism|aml01200,Carbon metabolism|aml01100,Metabolic pathways|aml00030,Pentose phosphate pathway	http://www.uniprot.org/uniprot/G1M307	FALSE
G1L5H8	Uncharacterized protein OS=Ailuropoda melanoleuca OX=9646 PE=3 SV=1	na	0.000560685	1.72789	0.789011	GO:0009991,response to extracellular stimulus|GO:0022607,cellular component assembly|GO:0008152,metabolic process|GO:0016236,macroautophagy|GO:0044248,cellular catabolic process|GO:0042594,response to starvation|GO:0071840,cellular component organization or biogenesis|GO:0044712,single-organism catabolic process|GO:0044710,single-organism metabolic process|GO:0016043,cellular component organizati…	GO:0005737,cytoplasm|GO:0043231,intracellular membrane-bounded organelle|GO:0044464,cell part|GO:0043229,intracellular organelle|GO:0005739,mitochondrion|GO:0005622,intracellular|GO:0044444,cytoplasmic part|GO:0005623,cell|GO:0044424,intracellular part|GO:0043227,membrane-bounded organelle|GO:0043226,organelle|GO:0000323,lytic vacuole|GO:0005773,vacuole|GO:0005764,lysosome	GO:0016787,hydrolase activity|GO:0004175,endopeptidase activity|GO:0070001,aspartic-type peptidase activity|GO:0003824,catalytic activity|GO:0070011,peptidase activity, acting on L-amino acid peptides|GO:0004190,aspartic-type endopeptidase activity|GO:0008233,peptidase activity		http://www.uniprot.org/uniprot/G1L5H8	FALSE
G1LGI1	Uncharacterized protein OS=Ailuropoda melanoleuca OX=9646 GN=BHMT PE=4 SV=1	BHMT	5.97105e-13	4.11742	2.04174	GO:0044272,sulfur compound biosynthetic process|GO:0071267,L-methionine salvage|GO:0019752,carboxylic acid metabolic process|GO:0071265,L-methionine biosynthetic process|GO:0044249,cellular biosynthetic process|GO:0034641,cellular nitrogen compound metabolic process|GO:0006807,nitrogen compound metabolic process|GO:0009067,aspartate family amino acid biosynthetic process|GO:0009066,aspartate fami…	GO:0005737,cytoplasm|GO:0005622,intracellular|GO:0043230,extracellular organelle|GO:0031982,vesicle|GO:0044421,extracellular region part|GO:0043227,membrane-bounded organelle|GO:0044464,cell part|GO:0005623,cell|GO:0031988,membrane-bounded vesicle|GO:0005576,extracellular region|GO:0044424,intracellular part|GO:1903561,extracellular vesicle|GO:0065010,extracellular membrane-bounded organelle|GO:0…	GO:0043169,cation binding|GO:0008898,S-adenosylmethionine-homocysteine S-methyltransferase activity|GO:0046914,transition metal ion binding|GO:0008757,S-adenosylmethionine-dependent methyltransferase activity|GO:0043167,ion binding|GO:0008172,S-methyltransferase activity|GO:0003824,catalytic activity|GO:0016740,transferase activity|GO:0016741,transferase activity, transferring one-carbon groups|G…	aml00260,Glycine, serine and threonine metabolism|aml01100,Metabolic pathways|aml00270,Cysteine and methionine metabolism	http://www.uniprot.org/uniprot/G1LGI1	FALSE
G1M486	Uncharacterized protein OS=Ailuropoda melanoleuca OX=9646 GN=CD163 PE=4 SV=1	CD163	0.00570023	1.39716	0.482498	GO:0006810,transport|GO:0006897,endocytosis|GO:0016192,vesicle-mediated transport|GO:0006898,receptor-mediated endocytosis|GO:0051234,establishment of localization|GO:0051179,localization	GO:0016020,membrane|GO:0009897,external side of plasma membrane|GO:0016021,integral component of membrane|GO:0098552,side of membrane|GO:0044464,cell part|GO:0005623,cell|GO:0071944,cell periphery|GO:0005886,plasma membrane|GO:0044425,membrane part|GO:0044459,plasma membrane part|GO:0009986,cell surface|GO:0031224,intrinsic component of membrane	GO:0005044,scavenger receptor activity|GO:0038024,cargo receptor activity|GO:0004872,receptor activity|GO:0060089,molecular transducer activity		http://www.uniprot.org/uniprot/G1M486	FALSE
G1LI59	Uncharacterized protein OS=Ailuropoda melanoleuca OX=9646 PE=3 SV=1	na	0.00278232	1.24246	0.313196	GO:0044238,primary metabolic process|GO:0019538,protein metabolic process|GO:0043170,macromolecule metabolic process|GO:0071704,organic substance metabolic process|GO:0008152,metabolic process|GO:0006508,proteolysis|GO:1901564,organonitrogen compound metabolic process|GO:0006807,nitrogen compound metabolic process		GO:0004252,serine-type endopeptidase activity|GO:0004175,endopeptidase activity|GO:0017171,serine hydrolase activity|GO:0016787,hydrolase activity|GO:0003824,catalytic activity|GO:0070011,peptidase activity, acting on L-amino acid peptides|GO:0008233,peptidase activity|GO:0008236,serine-type peptidase activity	aml04974,Protein digestion and absorption|aml04972,Pancreatic secretion|aml05164,Influenza A|aml04080,Neuroactive ligand-receptor interaction	http://www.uniprot.org/uniprot/G1LI59	FALSE
G1LZY7	Uncharacterized protein OS=Ailuropoda melanoleuca OX=9646 GN=KRT18 PE=3 SV=1	KRT18	0.001745	1.45537	0.541385	GO:0019221,cytokine-mediated signaling pathway|GO:0033209,tumor necrosis factor-mediated signaling pathway|GO:0097190,apoptotic signaling pathway|GO:0097191,extrinsic apoptotic signaling pathway|GO:0023052,signaling|GO:0007165,signal transduction|GO:0070887,cellular response to chemical stimulus|GO:0042221,response to chemical|GO:0008219,cell death|GO:0050789,regulation of biological process|GO:0…	GO:0005856,cytoskeleton|GO:0043234,protein complex|GO:0045111,intermediate filament cytoskeleton|GO:0043228,non-membrane-bounded organelle|GO:0043232,intracellular non-membrane-bounded organelle|GO:0044464,cell part|GO:0005623,cell|GO:0005622,intracellular|GO:0044446,intracellular organelle part|GO:0043229,intracellular organelle|GO:0005882,intermediate filament|GO:0044430,cytoskeletal part|GO:00…	GO:0005198,structural molecule activity		http://www.uniprot.org/uniprot/G1LZY7	FALSE
G1L4J5	Transmembrane anterior posterior transformation 1 OS=Ailuropoda melanoleuca OX=9646 GN=TAPT1 PE=4 SV=1	TAPT1	0.000797413	0.833178	-0.263304	GO:0032502,developmental process|GO:0044767,single-organism developmental process|GO:0001701,in utero embryonic development|GO:0044707,single-multicellular organism process|GO:0048706,embryonic skeletal system development|GO:0001501,skeletal system development|GO:0032501,multicellular organismal process|GO:0048856,anatomical structure development|GO:0009791,post-embryonic development|GO:0009790,e…	GO:0043229,intracellular organelle|GO:0043228,non-membrane-bounded organelle|GO:0005929,cilium|GO:0043226,organelle|GO:0031224,intrinsic component of membrane|GO:0005856,cytoskeleton|GO:0036064,ciliary basal body|GO:0005813,centrosome|GO:0016021,integral component of membrane|GO:0016020,membrane|GO:0005815,microtubule organizing center|GO:0044430,cytoskeletal part|GO:0015630,microtubule cytoskele…			http://www.uniprot.org/uniprot/G1L4J5	FALSE
D2GVD1	Uncharacterized protein (Fragment) OS=Ailuropoda melanoleuca OX=9646 GN=CYCS PE=3 SV=1	CYCS	3.97615e-05	0.648596	-0.624607	GO:0006921,cellular component disassembly involved in execution phase of apoptosis|GO:0097194,execution phase of apoptosis|GO:0090304,nucleic acid metabolic process|GO:0090305,nucleic acid phosphodiester bond hydrolysis|GO:0034641,cellular nitrogen compound metabolic process|GO:0030262,apoptotic nuclear changes|GO:0016043,cellular component organization|GO:0008219,cell death|GO:0071840,cellular c…	GO:0005737,cytoplasm|GO:0005829,cytosol|GO:0043231,intracellular membrane-bounded organelle|GO:0005634,nucleus|GO:0016020,membrane|GO:0044464,cell part|GO:0044444,cytoplasmic part|GO:0005739,mitochondrion|GO:0005622,intracellular|GO:0043229,intracellular organelle|GO:0005623,cell|GO:0044424,intracellular part|GO:0044425,membrane part|GO:0070469,respiratory chain|GO:0043227,membrane-bounded organe…	GO:0043169,cation binding|GO:0020037,heme binding|GO:0046906,tetrapyrrole binding|GO:0097159,organic cyclic compound binding|GO:0043167,ion binding|GO:0005488,binding|GO:0045155,electron transporter, transferring electrons from CoQH2-cytochrome c reductase complex and cytochrome c oxidase complex activity|GO:0046872,metal ion binding|GO:1901363,heterocyclic compound binding|GO:0009055,electron ca…	aml04932,Non-alcoholic fatty liver disease (NAFLD)|aml05016,Huntington's disease|aml05014,Amyotrophic lateral sclerosis (ALS)|aml05222,Small cell lung cancer|aml05012,Parkinson's disease|aml05010,Alzheimer's disease|aml04115,p53 signaling pathway|aml05210,Colorectal cancer|aml05416,Viral myocarditis|aml04215,Apoptosis - multiple species|aml05200,Pathways in cancer|aml04210,Apoptosis|aml00920,Sulf…	http://www.uniprot.org/uniprot/D2GVD1	FALSE
G1LU45	Cystatin OS=Ailuropoda melanoleuca OX=9646 PE=3 SV=1	na	0.00776714	1.22854	0.296942	GO:0080090,regulation of primary metabolic process|GO:0019222,regulation of metabolic process|GO:0048771,tissue remodeling|GO:0071840,cellular component organization or biogenesis|GO:0044712,single-organism catabolic process|GO:0044710,single-organism metabolic process|GO:0010605,negative regulation of macromolecule metabolic process|GO:0043206,extracellular fibril organization|GO:0044092,negativ…	GO:0043230,extracellular organelle|GO:0070062,extracellular exosome|GO:0044421,extracellular region part|GO:0043227,membrane-bounded organelle|GO:0031988,membrane-bounded vesicle|GO:0031012,extracellular matrix|GO:0005576,extracellular region|GO:0005615,extracellular space|GO:1903561,extracellular vesicle|GO:0065010,extracellular membrane-bounded organelle|GO:0043226,organelle|GO:0031982,vesicle	GO:0001540,amyloid-beta binding|GO:0004866,endopeptidase inhibitor activity|GO:0042277,peptide binding|GO:0033218,amide binding|GO:0061135,endopeptidase regulator activity|GO:0061134,peptidase regulator activity|GO:0019899,enzyme binding|GO:0002020,protease binding|GO:0005515,protein binding|GO:0030414,peptidase inhibitor activity|GO:0004869,cysteine-type endopeptidase inhibitor activity|GO:00048…		http://www.uniprot.org/uniprot/G1LU45	FALSE
G1LK48	Uncharacterized protein OS=Ailuropoda melanoleuca OX=9646 PE=4 SV=1	na	0.00215452	0.725634	-0.462686	GO:0009991,response to extracellular stimulus|GO:0009605,response to external stimulus|GO:0050896,response to stimulus|GO:0031667,response to nutrient levels|GO:0006950,response to stress|GO:0042594,response to starvation	GO:0043230,extracellular organelle|GO:0031982,vesicle|GO:0044421,extracellular region part|GO:0043227,membrane-bounded organelle|GO:0031988,membrane-bounded vesicle|GO:0005576,extracellular region|GO:0005615,extracellular space|GO:1903561,extracellular vesicle|GO:0065010,extracellular membrane-bounded organelle|GO:0043226,organelle|GO:0070062,extracellular exosome	GO:0043169,cation binding|GO:0043167,ion binding|GO:0005488,binding|GO:0046872,metal ion binding|GO:0005509,calcium ion binding		http://www.uniprot.org/uniprot/G1LK48	FALSE
D2GZ14	Proteasome subunit beta type (Fragment) OS=Ailuropoda melanoleuca OX=9646 GN=PSMB8 PE=3 SV=1	PSMB8	0.000642635	0.604462	-0.726277	GO:0030154,cell differentiation|GO:0044248,cellular catabolic process|GO:0045444,fat cell differentiation|GO:0044699,single-organism process|GO:0044267,cellular protein metabolic process|GO:1901575,organic substance catabolic process|GO:0044265,cellular macromolecule catabolic process|GO:0044260,cellular macromolecule metabolic process|GO:0048869,cellular developmental process|GO:0071704,organic …	GO:0043229,intracellular organelle|GO:0000502,proteasome complex|GO:0043227,membrane-bounded organelle|GO:0043226,organelle|GO:0005737,cytoplasm|GO:0031982,vesicle|GO:0005634,nucleus|GO:0031988,membrane-bounded vesicle|GO:1990111,spermatoproteasome complex|GO:0032991,macromolecular complex|GO:1903561,extracellular vesicle|GO:0005839,proteasome core complex|GO:0043234,protein complex|GO:0043230,ex…	GO:0016787,hydrolase activity|GO:0004175,endopeptidase activity|GO:0004298,threonine-type endopeptidase activity|GO:0003824,catalytic activity|GO:0070003,threonine-type peptidase activity|GO:0070011,peptidase activity, acting on L-amino acid peptides|GO:0008233,peptidase activity	aml03050,Proteasome	http://www.uniprot.org/uniprot/D2GZ14	FALSE
G1LTV2	Multimerin 2 OS=Ailuropoda melanoleuca OX=9646 GN=MMRN2 PE=4 SV=1	MMRN2	0.0233992	0.799678	-0.322509	GO:0048585,negative regulation of response to stimulus|GO:0048583,regulation of response to stimulus|GO:0072359,circulatory system development|GO:0072358,cardiovascular system development|GO:0007165,signal transduction|GO:1903670,regulation of sprouting angiogenesis|GO:0007167,enzyme linked receptor protein signaling pathway|GO:0007169,transmembrane receptor protein tyrosine kinase signaling path…	GO:0005604,basement membrane|GO:0043230,extracellular organelle|GO:0070062,extracellular exosome|GO:0044421,extracellular region part|GO:0044420,extracellular matrix component|GO:0031012,extracellular matrix|GO:0043226,organelle|GO:0043227,membrane-bounded organelle|GO:0005576,extracellular region|GO:0005615,extracellular space|GO:0031988,membrane-bounded vesicle|GO:1903561,extracellular vesicle|…			http://www.uniprot.org/uniprot/G1LTV2	FALSE
D2H8H7	Uncharacterized protein (Fragment) OS=Ailuropoda melanoleuca OX=9646 GN=IDH1 PE=4 SV=1	IDH1	0.0004996	1.4513	0.537344	GO:0009894,regulation of catabolic process|GO:0044238,primary metabolic process|GO:0019220,regulation of phosphate metabolic process|GO:0080090,regulation of primary metabolic process|GO:0031329,regulation of cellular catabolic process|GO:0006950,response to stress|GO:0031326,regulation of cellular biosynthetic process|GO:0031323,regulation of cellular metabolic process|GO:0019752,carboxylic acid…	GO:0042579,microbody|GO:0043229,intracellular organelle|GO:0043227,membrane-bounded organelle|GO:0043226,organelle|GO:0005737,cytoplasm|GO:0031982,vesicle|GO:0005777,peroxisome|GO:0005739,mitochondrion|GO:0031988,membrane-bounded vesicle|GO:1903561,extracellular vesicle|GO:0070062,extracellular exosome|GO:0043230,extracellular organelle|GO:0043231,intracellular membrane-bounded organelle|GO:00058…	GO:0051287,NAD binding|GO:0005488,binding|GO:0000166,nucleotide binding|GO:1901363,heterocyclic compound binding|GO:1901265,nucleoside phosphate binding|GO:0016491,oxidoreductase activity|GO:0043169,cation binding|GO:0000287,magnesium ion binding|GO:0043167,ion binding|GO:0004448,isocitrate dehydrogenase activity|GO:0046872,metal ion binding|GO:0042802,identical protein binding|GO:0042803,protein…	aml01210,2-Oxocarboxylic acid metabolism|aml01200,Carbon metabolism|aml00020,Citrate cycle (TCA cycle)|aml00480,Glutathione metabolism|aml01230,Biosynthesis of amino acids|aml01100,Metabolic pathways|aml04146,Peroxisome	http://www.uniprot.org/uniprot/D2H8H7	FALSE
G1LAZ4	Uncharacterized protein OS=Ailuropoda melanoleuca OX=9646 PE=4 SV=1	na	0.00922584	0.721342	-0.471245	GO:0019953,sexual reproduction|GO:0007610,behavior|GO:0009791,post-embryonic development|GO:0060322,head development|GO:0001887,selenium compound metabolic process|GO:0007275,multicellular organism development|GO:0044699,single-organism process|GO:0007417,central nervous system development|GO:0000003,reproduction|GO:0048513,animal organ development|GO:0051704,multi-organism process|GO:0032502,dev…	GO:0043230,extracellular organelle|GO:0031982,vesicle|GO:0044421,extracellular region part|GO:0043227,membrane-bounded organelle|GO:0031988,membrane-bounded vesicle|GO:0005576,extracellular region|GO:0005615,extracellular space|GO:1903561,extracellular vesicle|GO:0065010,extracellular membrane-bounded organelle|GO:0043226,organelle|GO:0070062,extracellular exosome	GO:0008430,selenium binding|GO:0005488,binding		http://www.uniprot.org/uniprot/G1LAZ4	FALSE
G1M237	Uncharacterized protein OS=Ailuropoda melanoleuca OX=9646 GN=APOC4 PE=4 SV=1	APOC4	0.042114	1.37136	0.45561	GO:0055088,lipid homeostasis|GO:0033036,macromolecule localization|GO:0030730,sequestering of triglyceride|GO:0070328,triglyceride homeostasis|GO:0065008,regulation of biological quality|GO:0048878,chemical homeostasis|GO:0010890,positive regulation of sequestering of triglyceride|GO:0051179,localization|GO:0042592,homeostatic process|GO:0010884,positive regulation of lipid storage|GO:0010883,reg…	GO:0034361,very-low-density lipoprotein particle|GO:0034364,high-density lipoprotein particle|GO:0034358,plasma lipoprotein particle|GO:0032994,protein-lipid complex|GO:0034385,triglyceride-rich plasma lipoprotein particle|GO:0005576,extracellular region|GO:1990777,lipoprotein particle|GO:0032991,macromolecular complex|GO:0044421,extracellular region part|GO:0005615,extracellular space			http://www.uniprot.org/uniprot/G1M237	FALSE
G1LU92	Galectin OS=Ailuropoda melanoleuca OX=9646 GN=LGALS1 PE=4 SV=1	LGALS1	0.0313054	1.40473	0.490288	GO:0034112,positive regulation of homotypic cell-cell adhesion|GO:0034110,regulation of homotypic cell-cell adhesion|GO:0048584,positive regulation of response to stimulus|GO:0048583,regulation of response to stimulus|GO:0007165,signal transduction|GO:0051716,cellular response to stimulus|GO:0045785,positive regulation of cell adhesion|GO:0009966,regulation of signal transduction|GO:0009967,posit…	GO:0005622,intracellular|GO:0043230,extracellular organelle|GO:0070062,extracellular exosome|GO:0044421,extracellular region part|GO:0043227,membrane-bounded organelle|GO:0044464,cell part|GO:0005623,cell|GO:0031988,membrane-bounded vesicle|GO:0031012,extracellular matrix|GO:0005576,extracellular region|GO:0005615,extracellular space|GO:1903561,extracellular vesicle|GO:0065010,extracellular membr…	GO:0004871,signal transducer activity|GO:0097367,carbohydrate derivative binding|GO:0097159,organic cyclic compound binding|GO:0044822,poly(A) RNA binding|GO:0030246,carbohydrate binding|GO:0060089,molecular transducer activity|GO:0003723,RNA binding|GO:0003676,nucleic acid binding|GO:0016936,galactoside binding|GO:1901363,heterocyclic compound binding|GO:0005488,binding		http://www.uniprot.org/uniprot/G1LU92	FALSE
G1LUE9	Uncharacterized protein OS=Ailuropoda melanoleuca OX=9646 PE=4 SV=1	na	1.70785e-08	3.10405	1.63415		GO:0005576,extracellular region|GO:0005615,extracellular space|GO:0072562,blood microparticle|GO:0044421,extracellular region part|GO:0043230,extracellular organelle|GO:0070062,extracellular exosome|GO:1903561,extracellular vesicle|GO:0043227,membrane-bounded organelle|GO:0043226,organelle|GO:0031982,vesicle			http://www.uniprot.org/uniprot/G1LUE9	FALSE
G1LXP2	Uncharacterized protein OS=Ailuropoda melanoleuca OX=9646 GN=LOC100473259 PE=4 SV=1	LOC100473259	0.0141729	2.63223	1.39629	GO:0006479,protein methylation|GO:0080090,regulation of primary metabolic process|GO:0019222,regulation of metabolic process|GO:0051568,histone H3-K4 methylation|GO:1901362,organic cyclic compound biosynthetic process|GO:1901360,organic cyclic compound metabolic process|GO:0044710,single-organism metabolic process|GO:0010605,negative regulation of macromolecule metabolic process|GO:0018193,peptid…	GO:0043231,intracellular membrane-bounded organelle|GO:0005634,nucleus|GO:0044464,cell part|GO:0005623,cell|GO:0005622,intracellular|GO:0043229,intracellular organelle|GO:0044424,intracellular part|GO:0043227,membrane-bounded organelle|GO:0043226,organelle	GO:0018024,histone-lysine N-methyltransferase activity|GO:0043167,ion binding|GO:0042054,histone methyltransferase activity|GO:0046914,transition metal ion binding|GO:0003824,catalytic activity|GO:0008757,S-adenosylmethionine-dependent methyltransferase activity|GO:0043169,cation binding|GO:0016740,transferase activity|GO:0016278,lysine N-methyltransferase activity|GO:0016279,protein-lysine N-met…		http://www.uniprot.org/uniprot/G1LXP2	FALSE
G1L6H1	Uncharacterized protein (Fragment) OS=Ailuropoda melanoleuca OX=9646 PE=4 SV=1	na	6.79648e-05	1.64732	0.720125					http://www.uniprot.org/uniprot/G1L6H1	FALSE
G1MEC8	Nuclear protein, coactivator of histone transcription OS=Ailuropoda melanoleuca OX=9646 GN=NPAT PE=4 SV=1	NPAT	0.0314266	0.201838	-2.30873	GO:0080090,regulation of primary metabolic process|GO:0019222,regulation of metabolic process|GO:0000082,G1/S transition of mitotic cell cycle|GO:0000083,regulation of transcription involved in G1/S transition of mitotic cell cycle|GO:1901362,organic cyclic compound biosynthetic process|GO:1901360,organic cyclic compound metabolic process|GO:0010605,negative regulation of macromolecule metabolic …	GO:0031974,membrane-enclosed lumen|GO:0043229,intracellular organelle|GO:0043227,membrane-bounded organelle|GO:0043226,organelle|GO:0005737,cytoplasm|GO:0016604,nuclear body|GO:0031981,nuclear lumen|GO:0005634,nucleus|GO:0005654,nucleoplasm|GO:0044451,nucleoplasm part|GO:0043231,intracellular membrane-bounded organelle|GO:0043233,organelle lumen|GO:0097504,Gemini of coiled bodies|GO:0044464,cell …	GO:0008022,protein C-terminus binding|GO:0000989,transcription factor activity, transcription factor binding|GO:0047485,protein N-terminus binding|GO:0003714,transcription corepressor activity|GO:0003713,transcription coactivator activity|GO:0003712,transcription cofactor activity|GO:0005488,binding|GO:0005515,protein binding|GO:0000988,transcription factor activity, protein binding		http://www.uniprot.org/uniprot/G1MEC8	FALSE
Note: Accession is gene landing name. Description is protein source. P-value is significance value of differential protein. FoldChange is multiple of differential expression. Log2FoldChange is Log2 of differential expression multiple. KEGG Pathways: KEGG pathway annotation and enrichment analysis. UNIPROT_URL is the source of protein function annotation.
